# Supplementary material for: Gene Expression Analysis of the Bone Marrow Microenvironment Reveals Distinct Immunotypes in Smoldering Multiple Myeloma Associated to Progression to Symptomatic Disease
Source: Front Immunol. 2021 Nov 22;12:792609. doi: 10.3389/fimmu.2021.792609 (PMC8646031; doi:10.3389/fimmu.2021.792609)
Supplement: Supplementary file 3 [file Table_1.xls]

## Sheet: Sheet1
CD8 T cells	PRF1, CD8A, GZMM, CD8B, FLT3LG
Cytotoxic cells	KLRK1, GZMH, KLRB1, KLRD1, GZMA
Dendritic cells (DC)	CD1E, CD1B, CCL17, CCL22, CD1A
Regulatory T cells (Tregs)	FOXP3
Th2 cells	PMCH
CD4 activated cells	ATF2, NUP107
NK cells	SPN, XCL2, NCR1
Th1 cells	CTLA4, LTA, CD38, IFNG, CD38, CCL4
T cells	CD3G, CD96, SH2D1A, CD6, CD3D, LCK, CD2, CD3E
TIS	CD3D, IDO1, CIITA, CD3E, CCL5, GZMK, CD2, HLA-DRA, CXCL13, IL2RG, NKG7, HLA-E, CXCR6, LAG3, TAGAP, CXCL10, STAT1, GZMB
Cytolytic score	GZMA, GZMH, GZMM, PRF1, GNLY
