# Supplementary material for: Gene Expression Analysis of the Bone Marrow Microenvironment Reveals Distinct Immunotypes in Smoldering Multiple Myeloma Associated to Progression to Symptomatic Disease
Source: Front Immunol. 2021 Nov 22;12:792609. doi: 10.3389/fimmu.2021.792609 (PMC8646031; doi:10.3389/fimmu.2021.792609)
Supplement: Supplementary file 4 [file Table_2.xls]

## Sheet: MGUS vs SMM
MGUS vs SMM	Log2 fold change	std error (log2)	Lower confidence limit (log2)	Upper confidence limit (log2)	Linear fold change	Lower confidence limit (linear)	Upper confidence limit (linear)	P-value	BY.p.value	method	Gene.sets	probe.ID
IFNL1-mRNA	3.11	0.538	2.05	4.16	8.61	4.15	17.9	5.87e-07	0.00215	lm.nb	Cytokines, Interleukins	NM_172140.1:233
FCGR2B-mRNA	2.82	0.537	1.77	3.87	7.06	3.4	14.6	3.61e-06	0.00663	lm.nb	Regulation	NM_001002273.1:870
LTB-mRNA	2.42	0.487	1.47	3.38	5.36	2.76	10.4	9.26e-06	0.0113	lm.nb	Cytokines, TNF Superfamily	NM_002341.1:330
TNFSF13-mRNA	2.23	0.46	1.33	3.13	4.69	2.51	8.76	1.44e-05	0.0132	lm.nb	Regulation, TNF Superfamily	NM_003808.3:810
GAGE1-mRNA	2.44	0.521	1.42	3.46	5.43	2.68	11	2.41e-05	0.0177	lm.nb	CT Antigen	NM_001040663.2:1642
ETS1-mRNA	0.862	0.192	0.485	1.24	1.82	1.4	2.36	4.64e-05	0.0247	lm.nb	Senescence	NM_005238.3:4625
BAGE-mRNA	2.41	0.537	1.35	3.46	5.3	2.56	11	4.71e-05	0.0247	lm.nb	CT Antigen	NM_001187.1:399
SLAMF7-mRNA	1.31	0.299	0.728	1.9	2.49	1.66	3.73	6.24e-05	0.0286	lm.nb		NM_021181.3:215
CX3CR1-mRNA	2.31	0.572	1.19	3.43	4.97	2.29	10.8	0.000192	0.0783	lm.nb	Chemokines, Microglial Functions	NM_001337.3:1040
TFEB-mRNA	1.18	0.3	0.589	1.76	2.26	1.5	3.4	0.000285	0.105	lm.nb		NM_007162.2:2026
HLA-DRB3-mRNA	1.68	0.438	0.82	2.54	3.2	1.76	5.8	0.000377	0.126	lm.nb	Antigen Processing	NM_022555.3:698
IFI35-mRNA	1.3	0.343	0.627	1.97	2.46	1.54	3.92	0.000428	0.131	lm.nb	Chemokines	NM_005533.3:415
LAMP3-mRNA	1.45	0.386	0.689	2.2	2.72	1.61	4.6	0.000488	0.132	lm.nb	Cell Functions	NM_014398.3:1400
PSMB9-mRNA	0.97	0.26	0.461	1.48	1.96	1.38	2.79	0.000504	0.132	lm.nb	Antigen Processing	NM_002800.4:455
IL2RB-mRNA	1.12	0.304	0.526	1.72	2.18	1.44	3.29	0.000586	0.141	lm.nb	Cytokines	NM_000878.2:1980
CXCR2-mRNA	1.92	0.525	0.895	2.95	3.8	1.86	7.75	0.000629	0.141	lm.nb	Chemokines, Regulation	NM_001557.2:2055
KLRC1-mRNA	1.73	0.474	0.801	2.66	3.32	1.74	6.31	0.000653	0.141	lm.nb	NK Cell Functions, Regulation	NM_002259.3:335
SPN-mRNA	1.44	0.4	0.657	2.23	2.72	1.58	4.68	0.000763	0.155	lm.nb	Regulation	NM_003123.3:2345
IL15-mRNA	1.14	0.32	0.516	1.77	2.21	1.43	3.41	0.00083	0.155	lm.nb	Interleukins, Regulation	NM_172174.1:1685
LILRB3-mRNA	1.06	0.298	0.478	1.65	2.09	1.39	3.13	0.000847	0.155	lm.nb	Regulation	NM_006864.2:2235
CD40LG-mRNA	1.23	0.346	0.547	1.9	2.34	1.46	3.74	0.000912	0.159	lm.nb	Regulation	NM_000074.2:1225
CXCR3-mRNA	1.44	0.412	0.632	2.25	2.71	1.55	4.74	0.00105	0.175	lm.nb	Chemokines, NK Cell Functions, T-Cell Functions	NM_001504.1:80
GZMB-mRNA	1.73	0.509	0.733	2.73	3.32	1.66	6.62	0.00138	0.216	lm.nb	Cell Functions, Cytotoxicity	NM_004131.3:540
FCGR3A-mRNA	1.65	0.487	0.692	2.6	3.13	1.62	6.07	0.00146	0.216	lm.nb	Regulation	NM_000569.6:1644
GZMA-mRNA	1.45	0.429	0.609	2.29	2.73	1.52	4.89	0.00147	0.216	lm.nb	Cell Functions, Cytotoxicity	NM_006144.2:155
KLRD1-mRNA	1.44	0.432	0.597	2.29	2.72	1.51	4.89	0.00163	0.23	lm.nb	NK Cell Functions, Regulation	NM_002262.3:542
KLRC2-mRNA	1.78	0.539	0.727	2.84	3.44	1.65	7.17	0.00181	0.246	lm.nb	NK Cell Functions	NM_002260.3:942
TAP2-mRNA	0.741	0.229	0.292	1.19	1.67	1.22	2.28	0.00221	0.29	lm.nb	Antigen Processing	NM_000544.3:909
IL12RB1-mRNA	1.36	0.423	0.533	2.19	2.57	1.45	4.57	0.00233	0.295	lm.nb	NK Cell Functions, T-Cell Functions	NM_005535.1:225
GZMH-mRNA	1.61	0.506	0.622	2.6	3.06	1.54	6.08	0.00253	0.309	lm.nb	Cell Functions, Cytotoxicity	NM_033423.3:705
TIGIT-mRNA	1.18	0.371	0.45	1.91	2.26	1.37	3.75	0.00267	0.31	lm.nb	T-Cell Functions	NM_173799.2:1968
KIR_Inhibiting_Subgroup_1-mRNA	1.44	0.454	0.548	2.33	2.71	1.46	5.02	0.0027	0.31	lm.nb	NK Cell Functions, Regulation	NM_014218.2:872
SERPING1-mRNA	1.32	0.424	0.494	2.16	2.51	1.41	4.46	0.00303	0.336	lm.nb		NM_000062.2:305
CXCR1-mRNA	0.887	0.286	0.327	1.45	1.85	1.25	2.73	0.00324	0.336	lm.nb	Chemokines, Regulation	NM_000634.2:1950
CD163-mRNA	1.15	0.371	0.423	1.88	2.22	1.34	3.67	0.00327	0.336	lm.nb	Transporter Functions	NM_004244.4:1630
GNLY-mRNA	1.38	0.445	0.506	2.25	2.6	1.42	4.76	0.00329	0.336	lm.nb	Cytotoxicity, Pathogen Defense	NM_006433.2:305
PYCARD-mRNA	1.07	0.346	0.386	1.74	2.09	1.31	3.35	0.00349	0.347	lm.nb		NM_013258.3:714
IFNAR1-mRNA	0.844	0.278	0.299	1.39	1.79	1.23	2.62	0.00389	0.364	lm.nb	Pathogen Defense	NM_000629.2:3123
CSF2RB-mRNA	1.02	0.337	0.358	1.68	2.03	1.28	3.2	0.00403	0.364	lm.nb	Chemokines	NM_000395.2:3300
TLR10-mRNA	1.27	0.42	0.446	2.09	2.41	1.36	4.26	0.00404	0.364	lm.nb	TLR	NM_030956.2:2246
HLA-A-mRNA	0.554	0.183	0.195	0.913	1.47	1.14	1.88	0.00407	0.364	lm.nb	Antigen Processing, Cytotoxicity, Regulation	NM_002116.5:1000
CCL5-mRNA	0.963	0.323	0.329	1.6	1.95	1.26	3.03	0.00458	0.397	lm.nb	Chemokines, Cytokines	NM_002985.2:280
CD3D-mRNA	1.14	0.385	0.387	1.9	2.21	1.31	3.73	0.00476	0.397	lm.nb	Regulation	NM_000732.4:110
FUT7-mRNA	1.05	0.357	0.354	1.75	2.07	1.28	3.37	0.00491	0.397	lm.nb	Leukocyte Functions	NM_004479.3:1710
LTA-mRNA	1.22	0.415	0.409	2.04	2.33	1.33	4.1	0.00499	0.397	lm.nb	Chemokines	NM_000595.2:885
IRF2-mRNA	0.996	0.339	0.333	1.66	1.99	1.26	3.16	0.00505	0.397	lm.nb	Chemokines, Regulation	NM_002199.3:1624
LCK-mRNA	1.04	0.353	0.345	1.73	2.05	1.27	3.32	0.00511	0.397	lm.nb	Regulation, T-Cell Functions	NM_005356.2:1260
IFITM1-mRNA	1.11	0.378	0.367	1.85	2.15	1.29	3.6	0.00519	0.397	lm.nb	Regulation	NM_003641.3:482
AXL-mRNA	0.671	0.231	0.217	1.12	1.59	1.16	2.18	0.00565	0.417	lm.nb		NM_021913.2:2190
IL1A-mRNA	1.39	0.481	0.452	2.34	2.63	1.37	5.05	0.00568	0.417	lm.nb	Cytokines, Interleukins	NM_000575.3:1085
CD79B-mRNA	1.13	0.393	0.363	1.91	2.2	1.29	3.75	0.00592	0.425	lm.nb	B-Cell Functions	NM_021602.2:24
CD8B-mRNA	1.04	0.363	0.332	1.75	2.06	1.26	3.37	0.00603	0.425	lm.nb	Regulation, T-Cell Functions	NM_004931.3:440
AKT3-mRNA	0.628	0.221	0.195	1.06	1.55	1.14	2.09	0.00665	0.452	lm.nb	Cell Functions	NM_181690.1:755
ISG15-mRNA	1.57	0.553	0.483	2.65	2.96	1.4	6.28	0.00676	0.452	lm.nb		NM_005101.3:305
HLA-B-mRNA	0.422	0.149	0.13	0.713	1.34	1.09	1.64	0.00678	0.452	lm.nb	Antigen Processing, Cytotoxicity, Regulation	NM_005514.6:937
KLRF1-mRNA	1.3	0.459	0.397	2.2	2.46	1.32	4.58	0.0069	0.452	lm.nb	Cell Functions, NK Cell Functions	NM_016523.1:275
CLEC4A-mRNA	0.786	0.28	0.237	1.33	1.72	1.18	2.52	0.00722	0.465	lm.nb		NM_194448.2:388
CD180-mRNA	1.36	0.489	0.399	2.32	2.56	1.32	4.98	0.00789	0.494	lm.nb		NM_005582.2:1036
LY96-mRNA	1.14	0.41	0.332	1.94	2.2	1.26	3.84	0.00799	0.494	lm.nb		NM_015364.2:360
CD44-mRNA	0.855	0.309	0.249	1.46	1.81	1.19	2.75	0.00807	0.494	lm.nb	Senescence, Transporter Functions	NM_001001392.1:429
STAT6-mRNA	0.95	0.344	0.275	1.63	1.93	1.21	3.09	0.00824	0.496	lm.nb	Chemokines, Regulation, T-Cell Functions	NM_003153.3:2030
MAP2K2-mRNA	0.588	0.214	0.169	1.01	1.5	1.12	2.01	0.00841	0.498	lm.nb		NM_030662.2:1325
TBX21-mRNA	1.11	0.405	0.316	1.9	2.16	1.24	3.74	0.00868	0.506	lm.nb	Regulation, T-Cell Functions	NM_013351.1:890
CD14-mRNA	0.792	0.29	0.223	1.36	1.73	1.17	2.57	0.00889	0.506	lm.nb		NM_000591.2:885
IL32-mRNA	0.85	0.312	0.239	1.46	1.8	1.18	2.75	0.00899	0.506	lm.nb	Chemokines, Interleukins	NM_001012633.1:758
TGFB1-mRNA	0.895	0.329	0.25	1.54	1.86	1.19	2.91	0.0091	0.506	lm.nb	Interleukins, Regulation	NM_000660.3:1260
CD2-mRNA	1.06	0.39	0.291	1.82	2.08	1.22	3.53	0.00947	0.519	lm.nb	NK Cell Functions, T-Cell Functions	NM_001767.3:687
PRF1-mRNA	1.29	0.478	0.351	2.22	2.44	1.28	4.67	0.00972	0.525	lm.nb	Cytotoxicity, Pathogen Defense	NM_005041.3:2120
TXNIP-mRNA	0.571	0.213	0.154	0.988	1.49	1.11	1.98	0.00999	0.528	lm.nb		NM_006472.1:255
CD37-mRNA	0.804	0.3	0.216	1.39	1.75	1.16	2.62	0.0101	0.528	lm.nb		NM_001774.2:535
FLT3-mRNA	-0.562	0.214	-0.981	-0.144	0.677	0.507	0.905	0.0114	0.592	lm.nb		NM_004119.1:580
BST2-mRNA	0.697	0.266	0.175	1.22	1.62	1.13	2.33	0.0119	0.607	lm.nb		NM_004335.2:560
CCND3-mRNA	0.757	0.29	0.189	1.33	1.69	1.14	2.51	0.0121	0.607	lm.nb	Cell Cycle	NM_001760.2:1215
IL5RA-mRNA	0.904	0.348	0.223	1.58	1.87	1.17	3	0.0124	0.607	lm.nb	Cytokines	NM_000564.3:210
CD3E-mRNA	0.931	0.36	0.226	1.64	1.91	1.17	3.11	0.0127	0.607	lm.nb	B-Cell Functions, Cell Functions, T-Cell Functions	NM_000733.2:75
CDKN1A-mRNA	0.895	0.346	0.218	1.57	1.86	1.16	2.97	0.0128	0.607	lm.nb	Cell Cycle, Regulation, Senescence	NM_000389.2:1975
CD59-mRNA	0.602	0.232	0.146	1.06	1.52	1.11	2.08	0.0128	0.607	lm.nb		NM_000611.4:730
HLA-C-mRNA	0.754	0.292	0.182	1.33	1.69	1.13	2.51	0.0129	0.607	lm.nb	Antigen Processing, Cytotoxicity, Regulation	NM_002117.4:895
LILRB2-mRNA	0.724	0.281	0.172	1.28	1.65	1.13	2.42	0.0133	0.611	lm.nb	Regulation	NM_005874.1:595
ST6GAL1-mRNA	1.02	0.397	0.243	1.8	2.03	1.18	3.48	0.0133	0.611	lm.nb		NM_003032.2:1300
CD8A-mRNA	1.04	0.404	0.244	1.83	2.05	1.18	3.55	0.0136	0.617	lm.nb	Antigen Processing, Pathogen Defense, T-Cell Functions	NM_001768.5:1320
ICOS-mRNA	1.16	0.456	0.265	2.05	2.23	1.2	4.15	0.0144	0.644	lm.nb	Cell Functions	NM_012092.2:640
PRKCD-mRNA	0.635	0.252	0.141	1.13	1.55	1.1	2.19	0.0152	0.671	lm.nb	Senescence	NM_006254.3:2165
SH2D1B-mRNA	1.2	0.479	0.258	2.14	2.29	1.2	4.4	0.016	0.699	lm.nb	Leukocyte Functions	NM_053282.4:545
CFP-mRNA	0.649	0.26	0.139	1.16	1.57	1.1	2.23	0.0163	0.702	lm.nb		NM_002621.2:380
CD86-mRNA	0.995	0.4	0.21	1.78	1.99	1.16	3.43	0.0166	0.704	lm.nb	B-Cell Functions, Macrophage Functions, Regulation, T-Cell Functions	NM_175862.3:1265
IRF3-mRNA	0.885	0.356	0.186	1.58	1.85	1.14	3	0.0167	0.704	lm.nb		NM_001571.5:1303
OAS3-mRNA	1.09	0.442	0.22	1.95	2.12	1.17	3.87	0.0177	0.737	lm.nb	Cytokines, Pathogen Defense	NM_006187.2:4980
AMICA1-mRNA	0.925	0.382	0.176	1.67	1.9	1.13	3.19	0.0194	0.801	lm.nb	Regulation	NM_153206.2:620
ISG20-mRNA	0.781	0.326	0.142	1.42	1.72	1.1	2.67	0.0205	0.838	lm.nb		NM_002201.4:358
IL7R-mRNA	0.87	0.365	0.155	1.59	1.83	1.11	3	0.0212	0.852	lm.nb	Cytokines	NM_002185.2:1610
APOE-mRNA	0.802	0.337	0.142	1.46	1.74	1.1	2.75	0.0214	0.852	lm.nb	Transporter Functions	NM_000041.2:96
FEZ1-mRNA	1.06	0.446	0.183	1.93	2.08	1.14	3.81	0.0219	0.863	lm.nb	Cell Functions	NM_005103.4:426
CD24-mRNA	0.7	0.297	0.118	1.28	1.62	1.09	2.43	0.0226	0.882	lm.nb		NM_013230.2:95
HLA-E-mRNA	0.397	0.169	0.0661	0.729	1.32	1.05	1.66	0.023	0.888	lm.nb	Regulation	NM_005516.4:1204
ARG1-mRNA	-0.472	0.202	-0.868	-0.0765	0.721	0.548	0.948	0.0237	0.905	lm.nb		NM_000045.2:505
BCL2-mRNA	0.812	0.351	0.124	1.5	1.76	1.09	2.83	0.025	0.937	lm.nb	Cell Cycle	NM_000657.2:947
CD3G-mRNA	0.997	0.432	0.151	1.84	2	1.11	3.59	0.0254	0.937	lm.nb	Regulation, T-Cell Functions	NM_000073.2:404
CD28-mRNA	0.788	0.342	0.119	1.46	1.73	1.09	2.75	0.0254	0.937	lm.nb		NM_001243078.1:2065
ITK-mRNA	0.937	0.407	0.139	1.73	1.91	1.1	3.33	0.0259	0.937	lm.nb		NM_005546.3:3430
TAPBP-mRNA	0.684	0.298	0.101	1.27	1.61	1.07	2.41	0.0261	0.937	lm.nb	Antigen Processing	NM_003190.4:1536
DDX58-mRNA	0.972	0.424	0.141	1.8	1.96	1.1	3.49	0.0264	0.937	lm.nb		NM_014314.3:2130
LAG3-mRNA	0.901	0.393	0.13	1.67	1.87	1.09	3.19	0.0265	0.937	lm.nb	Regulation, T-Cell Functions	NM_002286.5:1735
CD27-mRNA	0.951	0.415	0.137	1.76	1.93	1.1	3.4	0.0266	0.937	lm.nb	B-Cell Functions, T-Cell Functions	NM_001242.4:330
CD99-mRNA	0.425	0.188	0.0575	0.792	1.34	1.04	1.73	0.0281	0.981	lm.nb		NM_002414.3:625
CD1D-mRNA	0.804	0.356	0.107	1.5	1.75	1.08	2.83	0.0284	0.984	lm.nb	B-Cell Functions, Cell Functions, T-Cell Functions	NM_001766.3:1428
FCER1A-mRNA	-0.736	0.331	-1.38	-0.0876	0.6	0.383	0.941	0.0309	1	lm.nb		NM_002001.2:114
IDO1-mRNA	0.913	0.411	0.107	1.72	1.88	1.08	3.29	0.0312	1	lm.nb	Cytokines, T-Cell Functions	NM_002164.3:50
BLK-mRNA	0.781	0.355	0.0852	1.48	1.72	1.06	2.78	0.0328	1	lm.nb	B-Cell Functions	NM_001715.2:990
IFI27-mRNA	1.36	0.621	0.142	2.58	2.57	1.1	5.96	0.0336	1	loglinear	Chemokines	NM_005532.3:390
IFIT2-mRNA	1.09	0.499	0.113	2.07	2.13	1.08	4.2	0.0339	1	lm.nb	Chemokines	NM_001547.4:1995
C4B-mRNA	0.777	0.359	0.074	1.48	1.71	1.05	2.79	0.0354	1	lm.nb	Complement	NM_001002029.3:4437
TNFSF12-mRNA	0.706	0.326	0.067	1.34	1.63	1.05	2.54	0.0355	1	lm.nb	Chemokines, TNF Superfamily	NM_003809.2:339
GZMM-mRNA	0.762	0.352	0.0712	1.45	1.7	1.05	2.74	0.0357	1	lm.nb	Cell Functions, Cytotoxicity	NM_005317.2:669
CXCL5-mRNA	0.85	0.393	0.0793	1.62	1.8	1.06	3.07	0.0358	1	lm.nb	Chemokines	NM_002994.3:250
CARD9-mRNA	0.897	0.415	0.0831	1.71	1.86	1.06	3.27	0.0359	1	lm.nb		NM_052813.4:1525
CD63-mRNA	0.504	0.234	0.0459	0.962	1.42	1.03	1.95	0.0362	1	lm.nb		NM_001780.4:350
ICAM4-mRNA	0.706	0.328	0.0633	1.35	1.63	1.04	2.55	0.0365	1	lm.nb	Adhesion, Regulation	NM_001039132.1:463
IL1B-mRNA	0.778	0.362	0.0689	1.49	1.72	1.05	2.8	0.0367	1	lm.nb	Chemokines, Cytokines, Interleukins, Pathogen Defense, Regulation	NM_000576.2:840
CD6-mRNA	0.737	0.347	0.057	1.42	1.67	1.04	2.67	0.0389	1	lm.nb	Cell Functions	NM_006725.3:1280
S100A12-mRNA	-0.496	0.235	-0.958	-0.0352	0.709	0.515	0.976	0.0402	1	lm.nb		NM_005621.1:260
CD247-mRNA	0.911	0.436	0.0557	1.77	1.88	1.04	3.4	0.0423	1	lm.nb	Regulation	NM_198053.1:1490
ITGB1-mRNA	0.326	0.158	0.0165	0.635	1.25	1.01	1.55	0.0445	1	lm.nb	Adhesion, Regulation	NM_033666.2:2000
RORA-mRNA	0.724	0.352	0.0344	1.41	1.65	1.02	2.66	0.0452	1	lm.nb	Regulation	NM_134261.2:1715
ITGAL-mRNA	0.596	0.29	0.0274	1.17	1.51	1.02	2.24	0.0455	1	lm.nb	Adhesion, Regulation	NM_002209.2:3905
CCR1-mRNA	0.857	0.418	0.0376	1.68	1.81	1.03	3.2	0.046	1	lm.nb	Chemokines, Cytokines, NK Cell Functions, Regulation, T-Cell Functions	NM_001295.2:535
KLRK1-mRNA	0.875	0.432	0.0278	1.72	1.83	1.02	3.3	0.0486	1	lm.nb	NK Cell Functions, Regulation	NM_007360.3:522
KIR_Inhibiting_Subgroup_2-mRNA	0.806	0.401	0.0203	1.59	1.75	1.01	3.01	0.0501	1	lm.nb	NK Cell Functions, Regulation	NM_014511.3:592
CD7-mRNA	0.833	0.415	0.0193	1.65	1.78	1.01	3.13	0.0506	1	lm.nb	NK Cell Functions, Regulation, T-Cell Functions	NM_006137.6:440
PSMB8-mRNA	0.29	0.145	0.00614	0.573	1.22	1	1.49	0.051	1	lm.nb	Chemokines	NM_004159.4:1215
NCR1-mRNA	0.666	0.334	0.0117	1.32	1.59	1.01	2.5	0.0519	1	lm.nb	Cell Functions, NK Cell Functions	NM_004829.5:602
NOD2-mRNA	-0.561	0.282	-1.11	-0.00867	0.678	0.462	0.994	0.0523	1	lm.nb	Cytokines	NM_022162.1:4080
GZMK-mRNA	0.644	0.324	0.00839	1.28	1.56	1.01	2.43	0.0529	1	lm.nb	Cell Functions, Cytotoxicity	NM_002104.2:700
ATM-mRNA	0.514	0.26	0.00525	1.02	1.43	1	2.03	0.0535	1	lm.nb	Cell Cycle	NM_000051.3:30
CSF1R-mRNA	0.455	0.23	0.00412	0.905	1.37	1	1.87	0.0538	1	lm.nb		NM_005211.2:3775
TXK-mRNA	0.72	0.365	0.00554	1.43	1.65	1	2.7	0.0541	1	lm.nb		NM_003328.1:800
IGF1R-mRNA	0.651	0.33	0.0048	1.3	1.57	1	2.46	0.0542	1	lm.nb	Senescence	NM_000875.2:455
IL2RA-mRNA	0.87	0.441	0.00538	1.73	1.83	1	3.33	0.0545	1	lm.nb	Regulation	NM_000417.1:1000
MYD88-mRNA	0.279	0.142	0.000185	0.557	1.21	1	1.47	0.0558	1	lm.nb	TLR	NM_002468.3:2145
CCL4-mRNA	0.686	0.351	-0.00126	1.37	1.61	0.999	2.59	0.0564	1	lm.nb	Chemokines, Regulation	NM_002984.2:35
DUSP4-mRNA	0.817	0.421	-0.00865	1.64	1.76	0.994	3.12	0.0585	1	lm.nb		NM_057158.2:3115
MAPK14-mRNA	-0.407	0.21	-0.818	0.00504	0.754	0.567	1	0.0589	1	lm.nb		NM_001315.1:450
BCL2L1-mRNA	0.567	0.294	-0.0103	1.14	1.48	0.993	2.21	0.0603	1	lm.nb		NM_001191.2:260
PSEN1-mRNA	-1.23	0.645	-2.49	0.0377	0.427	0.178	1.03	0.0634	1	loglinear	Cell Functions	NM_000021.2:900
MEFV-mRNA	0.634	0.334	-0.022	1.29	1.55	0.985	2.44	0.0643	1	lm.nb		NM_000243.2:1162
TBK1-mRNA	-1.2	0.634	-2.44	0.0435	0.435	0.184	1.03	0.0647	1	loglinear		NM_013254.2:1610
IL6R-mRNA	0.618	0.327	-0.0237	1.26	1.53	0.984	2.39	0.0652	1	lm.nb	Cytokines	NM_000565.2:993
NCF4-mRNA	0.496	0.263	-0.0196	1.01	1.41	0.987	2.02	0.0656	1	lm.nb		NM_000631.4:210
ALCAM-mRNA	-0.431	0.229	-0.88	0.0171	0.742	0.543	1.01	0.0656	1	lm.nb	Adhesion	NM_001627.3:789
ICAM3-mRNA	0.318	0.169	-0.0135	0.649	1.25	0.991	1.57	0.0663	1	lm.nb	Adhesion, Regulation	NM_002162.3:1225
MAP2K4-mRNA	0.511	0.274	-0.0258	1.05	1.43	0.982	2.07	0.0683	1	lm.nb		NM_003010.2:2830
CD84-mRNA	-0.972	0.53	-2.01	0.0676	0.51	0.248	1.05	0.0732	1	loglinear		NM_001184879.1:28
ITCH-mRNA	-0.84	0.459	-1.74	0.0598	0.559	0.299	1.04	0.0736	1	loglinear		NM_001257138.1:438
LAMP2-mRNA	0.38	0.21	-0.031	0.791	1.3	0.979	1.73	0.0763	1	lm.nb		NM_001122606.1:46
EGR2-mRNA	0.497	0.276	-0.0439	1.04	1.41	0.97	2.05	0.0781	1	lm.nb	Regulation	NM_000399.3:1891
TYK2-mRNA	-1.02	0.573	-2.14	0.106	0.494	0.227	1.08	0.0824	1	loglinear	Cytokines, Pathogen Defense, Regulation	NM_003331.3:485
BTLA-mRNA	0.66	0.374	-0.0732	1.39	1.58	0.951	2.63	0.0842	1	lm.nb	Cell Functions	NM_181780.2:305
IRF4-mRNA	0.515	0.292	-0.0584	1.09	1.43	0.96	2.13	0.0849	1	lm.nb	B-Cell Functions, Regulation, T-Cell Functions	NM_002460.1:325
IFIT1-mRNA	0.897	0.516	-0.113	1.91	1.86	0.924	3.75	0.0884	1	lm.nb	Chemokines	NM_001548.3:1440
KLRG1-mRNA	0.806	0.465	-0.105	1.72	1.75	0.93	3.29	0.0895	1	lm.nb	NK Cell Functions, Regulation	NM_005810.3:65
LAMP1-mRNA	0.261	0.152	-0.0372	0.56	1.2	0.975	1.47	0.0927	1	lm.nb	Transporter Functions	NM_005561.3:2070
ITGAE-mRNA	-0.91	0.531	-1.95	0.13	0.532	0.259	1.09	0.093	1	loglinear	Adhesion	NM_002208.4:3405
XCL2-mRNA	0.684	0.4	-0.1	1.47	1.61	0.933	2.77	0.0939	1	lm.nb	Chemokines	NM_003175.3:377
TNFRSF10C-mRNA	0.513	0.3	-0.076	1.1	1.43	0.949	2.15	0.0944	1	lm.nb	TNF Superfamily	NM_003841.3:682
SMAD3-mRNA	-0.968	0.568	-2.08	0.146	0.511	0.236	1.11	0.0951	1	loglinear	Regulation	NM_005902.3:4220
IFNGR1-mRNA	-1.07	0.633	-2.31	0.174	0.477	0.202	1.13	0.0986	1	loglinear	Cell Functions	NM_000416.1:1140
CREB5-mRNA	0.732	0.436	-0.123	1.59	1.66	0.918	3	0.0999	1	lm.nb		NM_182898.2:1885
EP300-mRNA	-1.03	0.613	-2.23	0.175	0.491	0.214	1.13	0.101	1	loglinear		NM_001429.2:715
TNFSF4-mRNA	0.61	0.365	-0.106	1.33	1.53	0.929	2.51	0.102	1	lm.nb	Chemokines, TNF Superfamily	NM_003326.2:545
ATF2-mRNA	-0.852	0.51	-1.85	0.149	0.554	0.277	1.11	0.102	1	loglinear		NM_001256090.1:336
MUC1-mRNA	-0.463	0.278	-1.01	0.0812	0.725	0.498	1.06	0.102	1	lm.nb		NM_001018017.1:725
ITGB3-mRNA	-0.652	0.395	-1.43	0.122	0.636	0.372	1.09	0.106	1	lm.nb	Adhesion	NM_000212.2:4485
SOCS1-mRNA	0.66	0.402	-0.128	1.45	1.58	0.915	2.73	0.107	1	lm.nb	B-Cell Functions, Cell Functions, T-Cell Functions	NM_003745.1:1025
NUP107-mRNA	-0.795	0.488	-1.75	0.162	0.576	0.297	1.12	0.11	1	loglinear	Cell Cycle	NM_020401.2:1002
HAVCR2-mRNA	0.544	0.336	-0.114	1.2	1.46	0.924	2.3	0.112	1	lm.nb	Cell Functions	NM_032782.3:955
IFI16-mRNA	0.604	0.374	-0.129	1.34	1.52	0.915	2.52	0.113	1	lm.nb	Chemokines	NM_005531.1:2255
TNF-mRNA	0.412	0.256	-0.0901	0.913	1.33	0.939	1.88	0.115	1	lm.nb	Interleukins, TNF Superfamily	NM_000594.2:1010
F2RL1-mRNA	0.565	0.355	-0.131	1.26	1.48	0.913	2.4	0.118	1	lm.nb	Macrophage Functions, T-Cell Functions	NM_005242.3:940
ATG16L1-mRNA	-0.827	0.52	-1.85	0.193	0.564	0.278	1.14	0.119	1	loglinear	Transporter Functions	NM_198890.2:1975
CD5-mRNA	0.598	0.377	-0.142	1.34	1.51	0.906	2.53	0.12	1	lm.nb	B-Cell Functions, Regulation, T-Cell Functions	NM_014207.2:1295
FAS-mRNA	-0.38	0.24	-0.851	0.091	0.769	0.555	1.07	0.121	1	lm.nb	B-Cell Functions, Regulation, T-Cell Functions, TNF Superfamily, Transporter Functions	NM_000043.3:90
ILF3-mRNA	-0.732	0.468	-1.65	0.185	0.602	0.319	1.14	0.124	1	loglinear	Chemokines	NM_001137673.1:730
CEACAM8-mRNA	-0.264	0.169	-0.596	0.0674	0.833	0.662	1.05	0.125	1	lm.nb	Adhesion, Chemokines	NM_001816.3:825
KLRB1-mRNA	0.646	0.416	-0.17	1.46	1.57	0.889	2.76	0.127	1	lm.nb	Chemokines, NK Cell Functions	NM_002258.2:85
BCL6-mRNA	0.464	0.3	-0.124	1.05	1.38	0.918	2.07	0.128	1	lm.nb	Regulation	NM_001706.2:675
PAX5-mRNA	-0.588	0.381	-1.34	0.159	0.665	0.396	1.12	0.13	1	lm.nb		NM_016734.1:2288
NFATC2-mRNA	0.511	0.335	-0.145	1.17	1.43	0.905	2.25	0.133	1	lm.nb	Regulation	NM_012340.3:1815
CLEC5A-mRNA	-0.423	0.278	-0.967	0.121	0.746	0.512	1.09	0.134	1	lm.nb		NM_013252.2:615
MEF2C-mRNA	0.435	0.286	-0.125	0.995	1.35	0.917	1.99	0.134	1	lm.nb		NM_002397.3:2445
CTSG-mRNA	-0.316	0.209	-0.725	0.093	0.803	0.605	1.07	0.137	1	lm.nb	Pathogen Defense, Regulation	NM_001911.2:160
CTSH-mRNA	-0.522	0.345	-1.2	0.154	0.696	0.436	1.11	0.137	1	lm.nb		NM_004390.3:344
PDCD1-mRNA	-0.396	0.262	-0.91	0.118	0.76	0.532	1.08	0.137	1	lm.nb	Regulation	NM_005018.1:175
LCN2-mRNA	0.387	0.256	-0.115	0.889	1.31	0.923	1.85	0.137	1	lm.nb		NM_005564.3:325
FCGR2A-mRNA	0.347	0.23	-0.104	0.799	1.27	0.931	1.74	0.138	1	lm.nb	Transporter Functions	NM_021642.3:60
TNFSF10-mRNA	0.586	0.389	-0.177	1.35	1.5	0.885	2.55	0.139	1	lm.nb	Cell Cycle, Cytokines, Regulation, TNF Superfamily	NM_003810.2:115
CKLF-mRNA	0.481	0.32	-0.146	1.11	1.4	0.903	2.16	0.14	1	lm.nb	Chemokines	NM_181640.2:275
MIF-mRNA	-0.755	0.504	-1.74	0.233	0.592	0.299	1.17	0.141	1	loglinear		NM_002415.1:319
SELPLG-mRNA	0.581	0.389	-0.182	1.34	1.5	0.882	2.54	0.142	1	lm.nb		NM_001206609.1:326
CXCL9-mRNA	0.628	0.421	-0.198	1.45	1.55	0.872	2.74	0.143	1	lm.nb	Chemokines, Regulation, T-Cell Functions	NM_002416.1:1975
TNFRSF14-mRNA	0.29	0.195	-0.093	0.672	1.22	0.938	1.59	0.145	1	lm.nb	B-Cell Functions, Regulation, T-Cell Functions, TNF Superfamily	NM_003820.2:916
TNFRSF18-mRNA	0.923	0.623	-0.298	2.14	1.9	0.813	4.42	0.145	1	loglinear	TNF Superfamily	NM_004195.2:445
PIK3CG-mRNA	-0.663	0.448	-1.54	0.215	0.632	0.344	1.16	0.146	1	loglinear		NM_002649.2:2125
CD96-mRNA	0.438	0.297	-0.144	1.02	1.35	0.905	2.03	0.147	1	lm.nb	Regulation	NM_005816.4:1355
MSR1-mRNA	0.637	0.433	-0.211	1.49	1.56	0.864	2.8	0.148	1	lm.nb	Cell Functions	NM_002445.3:326
CCR2-mRNA	0.659	0.448	-0.22	1.54	1.58	0.859	2.9	0.148	1	lm.nb	Cytokines	NM_001123041.2:743
IFITM2-mRNA	0.339	0.232	-0.114	0.793	1.27	0.924	1.73	0.149	1	lm.nb		NM_006435.2:390
MARCO-mRNA	0.504	0.346	-0.174	1.18	1.42	0.886	2.27	0.152	1	lm.nb		NM_006770.3:1434
SH2D1A-mRNA	0.597	0.41	-0.207	1.4	1.51	0.866	2.64	0.152	1	lm.nb		NM_001114937.2:495
PECAM1-mRNA	0.44	0.304	-0.156	1.04	1.36	0.898	2.05	0.154	1	lm.nb	Transporter Functions	NM_000442.3:1365
HCK-mRNA	0.325	0.225	-0.117	0.766	1.25	0.922	1.7	0.156	1	lm.nb	Leukocyte Functions	NM_002110.2:260
BAX-mRNA	0.354	0.246	-0.128	0.836	1.28	0.915	1.79	0.157	1	lm.nb	Cell Cycle, Regulation	NM_138761.3:342
INPP5D-mRNA	-0.651	0.453	-1.54	0.237	0.637	0.344	1.18	0.157	1	loglinear	Regulation	NM_005541.3:4075
SELL-mRNA	0.462	0.325	-0.175	1.1	1.38	0.886	2.14	0.161	1	lm.nb	Regulation	NR_029467.1:1585
MAP3K7-mRNA	-0.684	0.482	-1.63	0.261	0.622	0.323	1.2	0.163	1	loglinear		NM_145333.1:670
MERTK-mRNA	0.56	0.397	-0.219	1.34	1.47	0.859	2.53	0.165	1	lm.nb	Transporter Functions	NM_006343.2:665
TPSAB1-mRNA	-0.475	0.338	-1.14	0.187	0.719	0.454	1.14	0.166	1	lm.nb	Cell Functions	NM_003294.3:579
LY9-mRNA	0.473	0.338	-0.191	1.14	1.39	0.876	2.2	0.169	1	lm.nb		NM_001033667.1:260
BCL10-mRNA	-0.151	0.108	-0.363	0.0611	0.901	0.778	1.04	0.17	1	lm.nb		NM_003921.2:1250
CFB-mRNA	-0.513	0.368	-1.24	0.209	0.701	0.425	1.16	0.17	1	lm.nb		NM_001710.5:2029
FLT3LG-mRNA	0.512	0.37	-0.212	1.24	1.43	0.863	2.36	0.172	1	lm.nb	Cytokines	NM_001459.3:360
IL16-mRNA	0.281	0.203	-0.117	0.68	1.22	0.922	1.6	0.173	1	lm.nb	Interleukins	NM_004513.4:1262
BTK-mRNA	0.372	0.269	-0.156	0.899	1.29	0.898	1.87	0.173	1	lm.nb		NM_000061.1:570
TIRAP-mRNA	0.507	0.369	-0.216	1.23	1.42	0.861	2.34	0.176	1	lm.nb		NM_148910.2:661
IL12RB2-mRNA	0.453	0.33	-0.194	1.1	1.37	0.874	2.14	0.176	1	lm.nb	Cytokines, NK Cell Functions, T-Cell Functions	NM_001559.2:1315
CLEC4C-mRNA	0.475	0.346	-0.203	1.15	1.39	0.869	2.22	0.176	1	lm.nb		NM_203503.1:570
NLRP3-mRNA	0.457	0.336	-0.202	1.12	1.37	0.869	2.17	0.18	1	lm.nb		NM_001079821.2:415
CARD11-mRNA	0.524	0.387	-0.235	1.28	1.44	0.85	2.43	0.183	1	lm.nb	Regulation	NM_032415.2:1075
CCR3-mRNA	0.496	0.369	-0.226	1.22	1.41	0.855	2.33	0.185	1	lm.nb	Chemokines	NM_001837.2:980
TCF7-mRNA	0.505	0.376	-0.232	1.24	1.42	0.852	2.36	0.186	1	lm.nb	Regulation	NM_003202.2:2420
TAP1-mRNA	0.418	0.311	-0.192	1.03	1.34	0.875	2.04	0.186	1	lm.nb	Antigen Processing	NM_000593.5:2075
CXCL1-mRNA	0.362	0.272	-0.17	0.895	1.29	0.889	1.86	0.189	1	lm.nb	Chemokines, Regulation	NM_001511.1:742
CTLA4-mRNA	0.486	0.365	-0.229	1.2	1.4	0.853	2.3	0.189	1	lm.nb	B-Cell Functions, T-Cell Functions	NM_005214.3:405
CD46-mRNA	-0.2	0.151	-0.496	0.0957	0.871	0.709	1.07	0.191	1	lm.nb		NM_172350.1:365
BST1-mRNA	-0.255	0.194	-0.634	0.124	0.838	0.644	1.09	0.194	1	lm.nb		NM_004334.2:710
USP9Y-mRNA	0.678	0.516	-0.332	1.69	1.6	0.794	3.22	0.195	1	lm.nb	Cell Functions	NM_004654.3:85
CFD-mRNA	0.508	0.386	-0.249	1.26	1.42	0.841	2.4	0.195	1	lm.nb		NM_001928.2:859
LTF-mRNA	0.333	0.255	-0.167	0.833	1.26	0.891	1.78	0.198	1	lm.nb		NM_002343.2:590
FYN-mRNA	0.497	0.382	-0.251	1.25	1.41	0.84	2.37	0.199	1	lm.nb	Transporter Functions	NM_002037.3:765
ABL1-mRNA	-0.518	0.398	-1.3	0.262	0.699	0.407	1.2	0.2	1	loglinear	Cell Cycle, Regulation, Senescence	NM_005157.3:3200
SIGIRR-mRNA	0.352	0.271	-0.179	0.883	1.28	0.883	1.84	0.201	1	lm.nb		NM_021805.2:469
YTHDF2-mRNA	-0.651	0.507	-1.65	0.343	0.637	0.32	1.27	0.205	1	loglinear		NM_001172828.1:275
IL1R2-mRNA	0.419	0.329	-0.226	1.06	1.34	0.855	2.09	0.209	1	lm.nb	Cytokines	NM_173343.1:113
ITGB2-mRNA	0.296	0.233	-0.16	0.752	1.23	0.895	1.68	0.21	1	lm.nb	Adhesion, Regulation	NM_000211.2:520
CCL3-mRNA	0.418	0.332	-0.232	1.07	1.34	0.851	2.1	0.214	1	lm.nb	Chemokines, Regulation	NM_002983.2:159
FCER2-mRNA	-0.481	0.382	-1.23	0.268	0.716	0.426	1.2	0.215	1	lm.nb		NM_002002.4:420
DOCK9-mRNA	0.456	0.364	-0.256	1.17	1.37	0.837	2.25	0.216	1	lm.nb	Cell Functions	NM_001130048.1:1020
CD164-mRNA	-0.309	0.247	-0.793	0.175	0.807	0.577	1.13	0.217	1	lm.nb		NM_006016.4:2575
CD244-mRNA	0.331	0.267	-0.192	0.855	1.26	0.875	1.81	0.221	1	lm.nb		NM_016382.2:1150
HLA-DOB-mRNA	0.42	0.342	-0.25	1.09	1.34	0.841	2.13	0.225	1	lm.nb	Antigen Processing, Cytokines	NM_002120.3:230
ATG5-mRNA	-0.54	0.439	-1.4	0.321	0.688	0.379	1.25	0.225	1	loglinear		NM_004849.2:1104
TLR8-mRNA	0.362	0.294	-0.215	0.938	1.28	0.861	1.92	0.225	1	lm.nb	TLR	NM_016610.2:2310
TARP-mRNA	-0.392	0.32	-1.02	0.234	0.762	0.493	1.18	0.226	1	lm.nb	Cell Functions	NM_001003799.1:560
CXCL11-mRNA	0.628	0.511	-0.375	1.63	1.55	0.771	3.1	0.226	1	lm.nb	Chemokines, NK Cell Functions, T-Cell Functions	NM_005409.4:282
CTSW-mRNA	0.379	0.311	-0.231	0.989	1.3	0.852	1.98	0.23	1	lm.nb	Transporter Functions	NM_001335.3:1075
LCP1-mRNA	-0.174	0.143	-0.453	0.106	0.887	0.73	1.08	0.23	1	lm.nb	Leukocyte Functions, Macrophage Functions, T-Cell Functions	NM_002298.4:3195
TLR7-mRNA	0.439	0.362	-0.271	1.15	1.36	0.829	2.22	0.231	1	lm.nb	Microglial Functions, TLR	NM_016562.3:4120
GPI-mRNA	-0.185	0.153	-0.484	0.115	0.88	0.715	1.08	0.232	1	lm.nb		NM_000175.2:1695
MAP2K1-mRNA	0.191	0.158	-0.119	0.502	1.14	0.921	1.42	0.234	1	lm.nb		NM_002755.2:970
RUNX3-mRNA	0.338	0.282	-0.214	0.891	1.26	0.862	1.85	0.235	1	lm.nb	Regulation	NM_004350.1:2085
CTSL-mRNA	0.517	0.432	-0.33	1.36	1.43	0.796	2.57	0.238	1	lm.nb		NM_001912.4:1072
TLR6-mRNA	0.302	0.254	-0.197	0.8	1.23	0.872	1.74	0.242	1	lm.nb	TLR	NM_006068.2:2530
C1QBP-mRNA	-0.466	0.396	-1.24	0.309	0.724	0.423	1.24	0.245	1	loglinear	Chemokines	NM_001212.3:745
TFRC-mRNA	-0.408	0.348	-1.09	0.275	0.754	0.469	1.21	0.247	1	lm.nb		NM_003234.1:1220
HMGB1-mRNA	-0.186	0.16	-0.499	0.126	0.879	0.708	1.09	0.249	1	lm.nb	Regulation	NM_002128.4:208
MX1-mRNA	0.508	0.435	-0.346	1.36	1.42	0.787	2.57	0.25	1	lm.nb		NM_002462.2:1485
FOS-mRNA	-0.394	0.339	-1.06	0.27	0.761	0.48	1.21	0.25	1	lm.nb		NM_005252.2:1475
TICAM2-mRNA	0.318	0.279	-0.228	0.865	1.25	0.854	1.82	0.259	1	lm.nb		NM_021649.4:3234
MME-mRNA	0.386	0.338	-0.277	1.05	1.31	0.825	2.07	0.26	1	lm.nb	Cell Functions	NM_000902.2:5059
ZAP70-mRNA	0.42	0.369	-0.304	1.14	1.34	0.81	2.21	0.261	1	lm.nb		NM_001079.3:1175
PLAUR-mRNA	0.331	0.293	-0.242	0.905	1.26	0.845	1.87	0.263	1	lm.nb		NM_001005376.1:440
RIPK2-mRNA	-0.393	0.349	-1.08	0.291	0.762	0.474	1.22	0.266	1	lm.nb		NM_003821.5:1695
S100A8-mRNA	0.185	0.165	-0.138	0.508	1.14	0.909	1.42	0.268	1	lm.nb		NM_002964.3:115
TTK-mRNA	-0.263	0.239	-0.732	0.206	0.833	0.602	1.15	0.277	1	lm.nb		NM_003318.3:1200
IL6ST-mRNA	0.364	0.332	-0.286	1.01	1.29	0.82	2.02	0.278	1	lm.nb	Chemokines	NM_002184.2:2505
LAIR2-mRNA	0.312	0.284	-0.245	0.868	1.24	0.844	1.83	0.278	1	lm.nb	Cell Functions	NM_002288.3:524
REL-mRNA	-0.365	0.334	-1.02	0.289	0.777	0.494	1.22	0.28	1	lm.nb	Regulation	NM_002908.2:225
TOLLIP-mRNA	0.23	0.213	-0.187	0.646	1.17	0.878	1.57	0.286	1	lm.nb		NM_019009.2:1320
TNFRSF8-mRNA	0.352	0.327	-0.289	0.993	1.28	0.819	1.99	0.287	1	lm.nb	TNF Superfamily	NM_152942.2:2030
TNFSF13B-mRNA	0.395	0.368	-0.326	1.12	1.32	0.798	2.17	0.288	1	lm.nb	Regulation, TNF Superfamily	NM_006573.4:1430
IL3RA-mRNA	0.327	0.306	-0.273	0.926	1.25	0.828	1.9	0.291	1	lm.nb	Cell Functions	NM_002183.2:745
LIF-mRNA	0.514	0.483	-0.432	1.46	1.43	0.741	2.75	0.292	1	lm.nb	Cell Functions	NM_002309.3:1240
IL4R-mRNA	-0.286	0.27	-0.814	0.243	0.82	0.569	1.18	0.295	1	lm.nb	Cytokines, T-Cell Functions	NM_000418.2:705
ENTPD1-mRNA	-0.343	0.324	-0.978	0.292	0.788	0.508	1.22	0.295	1	lm.nb		NM_001098175.1:8830
IRF7-mRNA	0.385	0.364	-0.328	1.1	1.31	0.796	2.14	0.296	1	lm.nb		NM_001572.3:1763
JAM3-mRNA	0.431	0.409	-0.37	1.23	1.35	0.774	2.35	0.297	1	lm.nb		NM_032801.3:890
PSMB7-mRNA	-0.154	0.149	-0.445	0.138	0.899	0.735	1.1	0.306	1	lm.nb	Antigen Processing	NM_002799.2:420
LGALS3-mRNA	-0.208	0.201	-0.603	0.187	0.866	0.659	1.14	0.307	1	lm.nb		NM_001177388.1:495
CCL3L1-mRNA	0.374	0.363	-0.337	1.09	1.3	0.792	2.12	0.307	1	lm.nb	Cytokines	NM_021006.4:421
MAP3K1-mRNA	-0.522	0.508	-1.52	0.474	0.696	0.349	1.39	0.31	1	loglinear		NM_005921.1:2525
IL21R-mRNA	0.466	0.455	-0.426	1.36	1.38	0.744	2.56	0.311	1	lm.nb	Cell Functions	NM_021798.2:2080
CYFIP2-mRNA	-0.136	0.135	-0.4	0.129	0.91	0.758	1.09	0.32	1	lm.nb		NM_001037332.2:4043
CCR5-mRNA	-0.24	0.242	-0.715	0.235	0.847	0.609	1.18	0.328	1	lm.nb	Cytokines, T-Cell Functions	NM_000579.1:2730
HLA-DPA1-mRNA	0.385	0.393	-0.384	1.15	1.31	0.766	2.23	0.332	1	lm.nb	Antigen Processing	NM_033554.2:857
BID-mRNA	-0.244	0.25	-0.734	0.246	0.844	0.601	1.19	0.334	1	lm.nb	Cell Cycle, Regulation	NM_001196.2:1875
TLR4-mRNA	0.294	0.304	-0.301	0.889	1.23	0.812	1.85	0.338	1	lm.nb	Microglial Functions, TLR	NM_138554.2:2570
ANXA1-mRNA	-0.181	0.188	-0.55	0.187	0.882	0.683	1.14	0.34	1	lm.nb	Transporter Functions	NM_000700.1:515
IRF1-mRNA	0.361	0.38	-0.384	1.11	1.28	0.766	2.15	0.347	1	lm.nb	Chemokines, NK Cell Functions, Regulation, T-Cell Functions	NM_002198.1:510
TNFSF14-mRNA	0.287	0.305	-0.311	0.886	1.22	0.806	1.85	0.352	1	lm.nb	Cytokines, Regulation, T-Cell Functions, TNF Superfamily	NM_003807.3:612
CCRL2-mRNA	0.3	0.319	-0.326	0.926	1.23	0.798	1.9	0.352	1	lm.nb	Chemokines	NM_003965.4:1110
IKBKE-mRNA	0.224	0.238	-0.243	0.691	1.17	0.845	1.61	0.353	1	lm.nb		NM_014002.2:2470
IL18-mRNA	-0.263	0.287	-0.825	0.298	0.833	0.564	1.23	0.363	1	lm.nb	Interleukins, NK Cell Functions, T-Cell Functions	NM_001562.2:48
CLEC7A-mRNA	0.391	0.428	-0.448	1.23	1.31	0.733	2.34	0.366	1	lm.nb		NM_197954.2:55
IFNAR2-mRNA	-0.136	0.149	-0.429	0.156	0.91	0.743	1.11	0.366	1	lm.nb	Chemokines	NM_000874.3:631
RELB-mRNA	-0.332	0.365	-1.05	0.383	0.795	0.484	1.3	0.368	1	lm.nb	Regulation	NM_006509.2:250
RPS6-mRNA	-0.129	0.143	-0.409	0.15	0.914	0.753	1.11	0.369	1	lm.nb	Cell Functions	NM_001010.2:171
TICAM1-mRNA	-0.315	0.347	-0.995	0.366	0.804	0.502	1.29	0.369	1	lm.nb	Macrophage Functions	NM_014261.1:518
RAG1-mRNA	-0.292	0.324	-0.926	0.342	0.817	0.526	1.27	0.372	1	lm.nb	B-Cell Functions, T-Cell Functions	NM_000448.2:2300
OSM-mRNA	0.327	0.366	-0.39	1.04	1.25	0.763	2.06	0.376	1	lm.nb	Cell Functions	NM_020530.4:580
ITGB4-mRNA	-0.243	0.273	-0.777	0.292	0.845	0.584	1.22	0.378	1	lm.nb	Adhesion	NM_001005731.1:4151
ITGA5-mRNA	0.246	0.277	-0.297	0.79	1.19	0.814	1.73	0.379	1	lm.nb	Adhesion	NM_002205.2:925
TANK-mRNA	-0.206	0.232	-0.661	0.25	0.867	0.633	1.19	0.381	1	lm.nb		NM_004180.2:110
ICOSLG-mRNA	-0.308	0.348	-0.99	0.374	0.808	0.504	1.3	0.381	1	lm.nb	Cell Functions, Regulation	NM_015259.4:1190
NOD1-mRNA	0.211	0.238	-0.256	0.677	1.16	0.837	1.6	0.381	1	lm.nb		NM_006092.1:3285
IRAK2-mRNA	-0.343	0.39	-1.11	0.421	0.788	0.464	1.34	0.384	1	lm.nb		NM_001570.3:1285
STAT3-mRNA	0.148	0.169	-0.183	0.478	1.11	0.881	1.39	0.385	1	lm.nb	Chemokines, Regulation	NM_139276.2:4535
IL13RA1-mRNA	0.265	0.303	-0.328	0.858	1.2	0.797	1.81	0.385	1	lm.nb	Cytokines, T-Cell Functions	NM_001560.2:1230
CASP1-mRNA	0.274	0.316	-0.345	0.893	1.21	0.787	1.86	0.39	1	lm.nb		NM_001223.3:971
IRF8-mRNA	0.269	0.311	-0.34	0.878	1.21	0.79	1.84	0.391	1	lm.nb	Chemokines, Regulation	NM_002163.2:253
FUT5-mRNA	0.35	0.405	-0.445	1.14	1.27	0.735	2.21	0.393	1	lm.nb	Cell Functions	NM_002034.2:1726
PIN1-mRNA	0.224	0.26	-0.285	0.734	1.17	0.821	1.66	0.393	1	lm.nb		NM_006221.2:434
IL2RG-mRNA	0.156	0.182	-0.201	0.513	1.11	0.87	1.43	0.397	1	lm.nb	Chemokines	NM_000206.1:595
LILRA1-mRNA	0.33	0.389	-0.433	1.09	1.26	0.741	2.13	0.401	1	lm.nb	Regulation	NM_006863.1:1719
MAPK1-mRNA	-0.189	0.223	-0.627	0.249	0.877	0.647	1.19	0.401	1	lm.nb		NM_138957.2:430
TRAF3-mRNA	-0.213	0.252	-0.708	0.281	0.863	0.612	1.22	0.403	1	lm.nb		NM_145725.1:1795
CD47-mRNA	-0.108	0.127	-0.358	0.142	0.928	0.78	1.1	0.403	1	lm.nb	Macrophage Functions, Regulation, T-Cell Functions, Transporter Functions	NM_001777.3:897
ATG12-mRNA	-0.182	0.216	-0.605	0.241	0.881	0.658	1.18	0.403	1	lm.nb		NM_004707.2:25
ANP32B-mRNA	-0.102	0.121	-0.339	0.136	0.932	0.791	1.1	0.405	1	lm.nb	Cell Functions	NM_006401.2:660
IL1RL1-mRNA	0.291	0.347	-0.389	0.971	1.22	0.764	1.96	0.405	1	lm.nb		NM_016232.4:700
THBS1-mRNA	-0.315	0.377	-1.05	0.423	0.804	0.482	1.34	0.408	1	lm.nb	Antigen Processing, Cell Cycle, Regulation	NM_003246.2:3465
MAVS-mRNA	-0.232	0.277	-0.775	0.312	0.852	0.584	1.24	0.408	1	lm.nb		NM_020746.3:3460
MICB-mRNA	-0.396	0.48	-1.34	0.545	0.76	0.396	1.46	0.413	1	loglinear	Regulation	NM_005931.3:1387
HRAS-mRNA	0.184	0.223	-0.254	0.622	1.14	0.839	1.54	0.415	1	lm.nb	Senescence	NM_005343.2:396
LBP-mRNA	0.208	0.253	-0.288	0.704	1.16	0.819	1.63	0.415	1	lm.nb	Macrophage Functions	NM_004139.2:792
NFATC1-mRNA	0.204	0.249	-0.285	0.693	1.15	0.821	1.62	0.417	1	lm.nb	Regulation	NM_172389.1:1984
CDH1-mRNA	0.241	0.294	-0.336	0.818	1.18	0.792	1.76	0.417	1	lm.nb	Regulation	NM_004360.2:535
CD74-mRNA	0.14	0.172	-0.197	0.478	1.1	0.873	1.39	0.418	1	lm.nb		NM_001025159.1:964
PSMB10-mRNA	0.179	0.222	-0.257	0.615	1.13	0.837	1.53	0.424	1	lm.nb		NM_002801.2:221
THBD-mRNA	0.285	0.357	-0.414	0.985	1.22	0.75	1.98	0.428	1	lm.nb	Leukocyte Functions	NM_000361.2:1246
TAB1-mRNA	0.231	0.291	-0.339	0.801	1.17	0.791	1.74	0.431	1	lm.nb		NM_153497.2:614
JAK1-mRNA	0.117	0.148	-0.173	0.406	1.08	0.887	1.32	0.434	1	lm.nb	Cytokines, Regulation	NM_002227.1:285
ATG7-mRNA	0.253	0.321	-0.376	0.881	1.19	0.771	1.84	0.435	1	lm.nb	Transporter Functions	NM_001136031.2:810
CCR4-mRNA	0.301	0.383	-0.45	1.05	1.23	0.732	2.07	0.436	1	lm.nb	Chemokines, Cytokines, Regulation, T-Cell Functions	NM_005508.4:35
CSF3-mRNA	-0.343	0.44	-1.2	0.52	0.789	0.434	1.43	0.44	1	lm.nb	Cell Functions	NM_000759.3:851
CCL1-mRNA	-0.219	0.282	-0.771	0.334	0.859	0.586	1.26	0.442	1	lm.nb	Chemokines	NM_002981.1:157
ABCB1-mRNA	0.283	0.367	-0.436	1	1.22	0.739	2	0.444	1	lm.nb		NM_000927.3:3910
REPS1-mRNA	0.196	0.254	-0.302	0.694	1.15	0.811	1.62	0.444	1	lm.nb	Cell Functions	NM_001128617.2:1288
CXCL10-mRNA	-0.642	0.839	-2.29	1	0.641	0.205	2	0.448	1	loglinear	Chemokines, Cytokines, Pathogen Defense, Regulation, T-Cell Functions	NM_001565.1:40
CCL20-mRNA	0.262	0.342	-0.409	0.933	1.2	0.753	1.91	0.448	1	lm.nb	Chemokines	NM_004591.1:35
FADD-mRNA	0.289	0.38	-0.457	1.03	1.22	0.729	2.05	0.451	1	lm.nb		NM_003824.2:1560
CD4-mRNA	0.219	0.291	-0.351	0.789	1.16	0.784	1.73	0.455	1	lm.nb		NM_000616.4:975
CASP8-mRNA	-0.214	0.284	-0.771	0.344	0.862	0.586	1.27	0.456	1	lm.nb		NM_001228.4:301
FPR2-mRNA	0.236	0.315	-0.381	0.854	1.18	0.768	1.81	0.457	1	lm.nb		NM_001462.3:1200
PNMA1-mRNA	0.215	0.287	-0.348	0.779	1.16	0.786	1.72	0.457	1	lm.nb		NM_006029.4:1565
LYN-mRNA	-0.192	0.257	-0.695	0.311	0.875	0.618	1.24	0.458	1	lm.nb	Regulation	NM_002350.1:1285
MAPK8-mRNA	-0.165	0.224	-0.605	0.275	0.892	0.658	1.21	0.466	1	lm.nb		NM_002750.2:945
CDK1-mRNA	-0.171	0.233	-0.629	0.286	0.888	0.647	1.22	0.467	1	lm.nb		NM_001786.4:178
EGR1-mRNA	-0.269	0.38	-1.01	0.477	0.83	0.495	1.39	0.484	1	lm.nb	Senescence, T-Cell Functions	NM_001964.2:1505
CEBPB-mRNA	0.26	0.37	-0.465	0.984	1.2	0.725	1.98	0.486	1	lm.nb		NM_005194.2:1420
C3AR1-mRNA	-0.242	0.348	-0.924	0.44	0.846	0.527	1.36	0.49	1	lm.nb	Regulation	NM_004054.2:415
C1R-mRNA	-0.176	0.253	-0.672	0.32	0.885	0.628	1.25	0.49	1	lm.nb	Complement	NM_001733.4:760
SLAMF1-mRNA	0.276	0.399	-0.506	1.06	1.21	0.704	2.08	0.493	1	lm.nb		NM_003037.2:580
NFKBIA-mRNA	0.171	0.249	-0.316	0.659	1.13	0.803	1.58	0.494	1	lm.nb		NM_020529.1:945
IKBKB-mRNA	0.193	0.284	-0.365	0.75	1.14	0.777	1.68	0.502	1	lm.nb		NM_001556.1:1995
IL15RA-mRNA	0.226	0.335	-0.43	0.883	1.17	0.742	1.84	0.503	1	lm.nb	Chemokines	NM_002189.2:505
CR1-mRNA	-0.241	0.36	-0.947	0.464	0.846	0.519	1.38	0.506	1	lm.nb		NM_000651.4:1695
HLA-DRA-mRNA	0.167	0.251	-0.325	0.658	1.12	0.798	1.58	0.51	1	lm.nb	Antigen Processing	NM_019111.3:335
ICAM2-mRNA	0.2	0.303	-0.394	0.794	1.15	0.761	1.73	0.512	1	lm.nb	Adhesion, Regulation	NM_000873.3:415
TAL1-mRNA	0.172	0.262	-0.341	0.684	1.13	0.79	1.61	0.514	1	lm.nb	Regulation	NM_003189.2:4635
CD48-mRNA	0.163	0.25	-0.328	0.654	1.12	0.797	1.57	0.518	1	lm.nb		NM_001778.2:270
IL17RA-mRNA	0.145	0.226	-0.297	0.587	1.11	0.814	1.5	0.524	1	lm.nb	Cell Functions	NM_014339.6:482
NFKB1-mRNA	-0.251	0.394	-1.02	0.522	0.84	0.492	1.44	0.528	1	lm.nb		NM_003998.2:1675
MICA-mRNA	-0.173	0.273	-0.708	0.361	0.887	0.612	1.28	0.528	1	lm.nb	Regulation	NM_000247.1:550
PRKCE-mRNA	-0.207	0.326	-0.846	0.433	0.867	0.556	1.35	0.53	1	lm.nb	Macrophage Functions	NM_005400.2:1695
IL1RAP-mRNA	0.186	0.295	-0.393	0.765	1.14	0.761	1.7	0.533	1	lm.nb		NM_002182.2:460
CD22-mRNA	-0.199	0.318	-0.822	0.424	0.871	0.566	1.34	0.534	1	lm.nb		NM_001771.2:2515
LILRB1-mRNA	-0.249	0.399	-1.03	0.533	0.842	0.489	1.45	0.536	1	lm.nb	NK Cell Functions, Regulation, T-Cell Functions	NM_001081637.1:2332
TNFRSF13C-mRNA	-0.228	0.371	-0.956	0.499	0.854	0.516	1.41	0.542	1	lm.nb	Regulation, TNF Superfamily	NM_052945.3:789
BIRC5-mRNA	0.114	0.186	-0.25	0.478	1.08	0.841	1.39	0.544	1	lm.nb	Cell Cycle	NM_001168.2:1215
CXCL12-mRNA	0.264	0.434	-0.586	1.11	1.2	0.666	2.16	0.545	1	lm.nb	Chemokines	NM_000609.5:210
IKBKG-mRNA	0.132	0.218	-0.296	0.559	1.1	0.815	1.47	0.548	1	lm.nb		NM_003639.2:470
CD58-mRNA	-0.119	0.197	-0.506	0.268	0.921	0.704	1.2	0.551	1	lm.nb		NM_001779.2:478
PTPRC-mRNA	0.0975	0.163	-0.222	0.417	1.07	0.857	1.34	0.553	1	lm.nb	B-Cell Functions, T-Cell Functions	NM_080921.3:258
CCR7-mRNA	0.269	0.454	-0.621	1.16	1.2	0.65	2.23	0.557	1	lm.nb	Chemokines, Regulation	NM_001838.2:1610
EOMES-mRNA	0.179	0.303	-0.415	0.774	1.13	0.75	1.71	0.557	1	lm.nb	T-Cell Functions	NM_005442.2:1670
STAT4-mRNA	0.237	0.401	-0.549	1.02	1.18	0.683	2.03	0.558	1	lm.nb	Chemokines, Regulation, T-Cell Functions	NM_003151.2:789
NFKB2-mRNA	-0.15	0.257	-0.653	0.353	0.901	0.636	1.28	0.562	1	lm.nb		NM_002502.2:825
TFE3-mRNA	-0.124	0.212	-0.539	0.292	0.918	0.688	1.22	0.562	1	lm.nb		NM_006521.3:2935
MAF-mRNA	0.212	0.374	-0.522	0.945	1.16	0.697	1.93	0.574	1	lm.nb	Cell Functions, T-Cell Functions	NM_005360.4:888
PBK-mRNA	0.201	0.355	-0.495	0.896	1.15	0.71	1.86	0.575	1	lm.nb	CT Antigen	NM_018492.2:1587
MAPKAPK2-mRNA	-0.107	0.189	-0.478	0.264	0.929	0.718	1.2	0.575	1	lm.nb		NM_004759.3:710
STAT2-mRNA	0.147	0.262	-0.367	0.661	1.11	0.775	1.58	0.578	1	lm.nb	Chemokines, Regulation	NM_005419.2:1965
HLA-DPB1-mRNA	0.188	0.336	-0.471	0.847	1.14	0.721	1.8	0.579	1	lm.nb	Antigen Processing	NM_002121.4:931
F12-mRNA	-0.157	0.282	-0.71	0.396	0.897	0.611	1.32	0.58	1	lm.nb		NM_000505.3:1862
HLA-DMB-mRNA	0.176	0.318	-0.447	0.798	1.13	0.734	1.74	0.583	1	lm.nb	Antigen Processing	NM_002118.3:20
TRAF6-mRNA	-0.132	0.241	-0.604	0.341	0.913	0.658	1.27	0.588	1	lm.nb		NM_145803.1:1839
PIK3CD-mRNA	-0.129	0.238	-0.596	0.338	0.914	0.661	1.26	0.591	1	lm.nb		NM_005026.3:2978
PTGS2-mRNA	0.136	0.251	-0.357	0.628	1.1	0.781	1.55	0.592	1	lm.nb	Cytokines	NM_000963.1:495
CD79A-mRNA	0.165	0.309	-0.441	0.771	1.12	0.737	1.71	0.596	1	lm.nb		NM_001783.3:695
NRP1-mRNA	-0.125	0.234	-0.583	0.334	0.917	0.667	1.26	0.596	1	lm.nb	Cell Functions	NM_003873.5:370
VEGFA-mRNA	-0.233	0.439	-1.09	0.627	0.851	0.468	1.54	0.598	1	lm.nb	Cytokines, Leukocyte Functions	NM_001025366.1:1325
STAT5B-mRNA	0.15	0.284	-0.408	0.707	1.11	0.754	1.63	0.601	1	lm.nb	Chemokines, Regulation	NM_012448.3:200
CD40-mRNA	0.187	0.358	-0.515	0.889	1.14	0.7	1.85	0.604	1	lm.nb	Regulation	NM_001250.4:1265
NLRC5-mRNA	0.189	0.364	-0.524	0.903	1.14	0.695	1.87	0.605	1	lm.nb		NM_032206.4:860
C5-mRNA	-0.132	0.256	-0.633	0.37	0.913	0.645	1.29	0.609	1	lm.nb	Complement	NM_001735.2:2592
BLNK-mRNA	-0.149	0.291	-0.719	0.421	0.902	0.608	1.34	0.612	1	lm.nb		NM_013314.2:930
MAP4K2-mRNA	0.122	0.242	-0.351	0.596	1.09	0.784	1.51	0.615	1	lm.nb		NM_004579.2:1610
PDGFC-mRNA	0.129	0.26	-0.38	0.638	1.09	0.769	1.56	0.621	1	lm.nb	Cell Functions	NM_016205.2:1632
CD81-mRNA	0.0927	0.187	-0.274	0.459	1.07	0.827	1.37	0.623	1	lm.nb	Regulation	NM_004356.3:735
SPA17-mRNA	-0.11	0.226	-0.553	0.334	0.927	0.681	1.26	0.63	1	lm.nb	CT Antigen	NM_017425.3:175
HLA-DRB4-mRNA	0.649	1.34	-1.98	3.28	1.57	0.253	9.71	0.631	1	loglinear	Antigen Processing	NM_021983.4:194
TNFRSF1A-mRNA	0.15	0.315	-0.466	0.767	1.11	0.724	1.7	0.635	1	lm.nb	Chemokines, TNF Superfamily	NM_001065.2:515
CCL7-mRNA	-0.244	0.511	-1.25	0.758	0.845	0.422	1.69	0.636	1	lm.nb	Chemokines	NM_006273.2:120
GTF3C1-mRNA	0.118	0.25	-0.372	0.607	1.08	0.773	1.52	0.64	1	lm.nb	Cell Functions	NM_001520.3:2904
MS4A1-mRNA	-0.182	0.388	-0.944	0.579	0.881	0.52	1.49	0.641	1	lm.nb	B-Cell Functions	NM_152866.2:620
ITGA4-mRNA	-0.113	0.244	-0.591	0.365	0.925	0.664	1.29	0.645	1	lm.nb	Adhesion, Regulation	NM_000885.4:975
IL8-mRNA	0.158	0.342	-0.512	0.827	1.12	0.701	1.77	0.646	1	lm.nb	Chemokines, Cytokines, Interleukins, Pathogen Defense, Regulation	NM_000584.2:25
CEACAM6-mRNA	-0.114	0.247	-0.598	0.37	0.924	0.661	1.29	0.647	1	lm.nb	Adhesion	NM_002483.4:1217
STAT1-mRNA	0.186	0.409	-0.616	0.988	1.14	0.652	1.98	0.651	1	lm.nb	Chemokines, Regulation	NM_007315.2:205
ITGAM-mRNA	-0.0957	0.212	-0.511	0.319	0.936	0.702	1.25	0.653	1	lm.nb	Adhesion, Transporter Functions	NM_000632.3:515
IL10RA-mRNA	-0.134	0.299	-0.72	0.451	0.911	0.607	1.37	0.656	1	lm.nb	Cytokines	NM_001558.2:150
ATG10-mRNA	-0.138	0.316	-0.759	0.482	0.908	0.591	1.4	0.664	1	lm.nb	Transporter Functions	NM_001131028.1:985
CHIT1-mRNA	-0.113	0.259	-0.621	0.395	0.925	0.65	1.32	0.666	1	lm.nb	Cell Functions	NM_003465.2:410
DUSP6-mRNA	0.121	0.281	-0.43	0.672	1.09	0.742	1.59	0.669	1	lm.nb		NM_001946.2:1535
CD55-mRNA	-0.0871	0.207	-0.494	0.319	0.941	0.71	1.25	0.676	1	lm.nb		NM_000574.3:101
ECSIT-mRNA	0.0647	0.156	-0.24	0.37	1.05	0.846	1.29	0.68	1	lm.nb		NM_001142464.2:1318
CD36-mRNA	0.12	0.292	-0.452	0.692	1.09	0.731	1.62	0.683	1	lm.nb	Transporter Functions	NM_001001548.2:705
CD68-mRNA	0.0923	0.226	-0.351	0.535	1.07	0.784	1.45	0.685	1	lm.nb	Cell Functions	NM_001251.2:1140
IRAK4-mRNA	0.0916	0.226	-0.351	0.534	1.07	0.784	1.45	0.687	1	lm.nb		NM_016123.1:2175
PSMD7-mRNA	-0.0449	0.111	-0.263	0.173	0.969	0.833	1.13	0.688	1	lm.nb		NM_002811.3:580
CXCR4-mRNA	0.0929	0.231	-0.359	0.545	1.07	0.78	1.46	0.689	1	lm.nb	Cell Cycle, Cell Functions, Chemokines, Regulation	NM_003467.2:1335
CYBB-mRNA	0.081	0.203	-0.317	0.479	1.06	0.803	1.39	0.692	1	lm.nb		NM_000397.3:2686
PLA2G6-mRNA	-0.0966	0.246	-0.579	0.386	0.935	0.669	1.31	0.697	1	lm.nb	Cell Functions	NM_001004426.1:1954
NOTCH1-mRNA	0.138	0.354	-0.557	0.833	1.1	0.68	1.78	0.699	1	lm.nb	Regulation	NM_017617.3:735
IL1RN-mRNA	0.129	0.331	-0.52	0.777	1.09	0.698	1.71	0.699	1	lm.nb	Cytokines, Interleukins	NM_000577.3:480
IL1R1-mRNA	-0.105	0.271	-0.636	0.426	0.93	0.643	1.34	0.699	1	lm.nb		NM_000877.2:4295
CREB1-mRNA	0.0752	0.195	-0.307	0.457	1.05	0.808	1.37	0.701	1	lm.nb		NM_004379.3:4855
PPBP-mRNA	0.125	0.325	-0.513	0.762	1.09	0.701	1.7	0.703	1	lm.nb	Chemokines	NM_002704.2:330
HLA-DMA-mRNA	-0.0816	0.213	-0.499	0.336	0.945	0.708	1.26	0.703	1	lm.nb	Antigen Processing, Regulation	NM_006120.3:380
TNFAIP3-mRNA	-0.0884	0.237	-0.554	0.377	0.941	0.681	1.3	0.711	1	lm.nb	TNF Superfamily	NM_006290.2:260
SLC11A1-mRNA	-0.107	0.287	-0.669	0.456	0.929	0.629	1.37	0.712	1	lm.nb	Macrophage Functions	NM_000578.2:1965
CXCL2-mRNA	-0.138	0.378	-0.879	0.603	0.909	0.544	1.52	0.717	1	lm.nb	Chemokines, Regulation	NM_002089.3:854
ATF1-mRNA	0.0995	0.277	-0.443	0.642	1.07	0.735	1.56	0.721	1	lm.nb		NM_005171.2:710
HLA-DQA1-mRNA	0.396	1.11	-1.77	2.57	1.32	0.293	5.92	0.722	1	loglinear	Antigen Processing	NM_002122.3:261
FCER1G-mRNA	-0.0638	0.178	-0.413	0.286	0.957	0.751	1.22	0.722	1	lm.nb	Regulation	NM_004106.1:36
ELK1-mRNA	0.155	0.442	-0.711	1.02	1.11	0.611	2.03	0.727	1	lm.nb		NM_005229.3:2350
CD38-mRNA	-0.0935	0.266	-0.615	0.428	0.937	0.653	1.35	0.727	1	lm.nb	B-Cell Functions, Regulation, T-Cell Functions	NM_001775.2:460
RELA-mRNA	-0.0992	0.292	-0.672	0.473	0.934	0.628	1.39	0.736	1	lm.nb		NM_021975.2:360
MAPK3-mRNA	0.0935	0.275	-0.446	0.633	1.07	0.734	1.55	0.736	1	lm.nb		NM_001040056.1:580
CSF1-mRNA	-0.103	0.304	-0.699	0.493	0.931	0.616	1.41	0.737	1	lm.nb		NM_000757.4:823
SH2B2-mRNA	0.116	0.346	-0.562	0.794	1.08	0.678	1.73	0.738	1	lm.nb	Regulation	NM_020979.3:1567
SERPINB2-mRNA	-0.106	0.323	-0.738	0.527	0.929	0.599	1.44	0.745	1	lm.nb	Senescence	NM_002575.1:305
MFGE8-mRNA	0.0795	0.246	-0.403	0.562	1.06	0.756	1.48	0.748	1	lm.nb	Transporter Functions	NM_001114614.1:328
MAP3K5-mRNA	-0.047	0.149	-0.339	0.245	0.968	0.791	1.18	0.753	1	lm.nb		NM_005923.3:1760
TNFRSF1B-mRNA	0.0939	0.299	-0.493	0.681	1.07	0.711	1.6	0.755	1	lm.nb	Chemokines, TNF Superfamily	NM_001066.2:835
TP53-mRNA	-0.0959	0.307	-0.698	0.507	0.936	0.616	1.42	0.757	1	lm.nb	T-Cell Functions	NM_000546.2:1330
BMI1-mRNA	0.0721	0.239	-0.396	0.541	1.05	0.76	1.45	0.764	1	lm.nb		NM_005180.5:1145
ENG-mRNA	-0.0849	0.282	-0.637	0.467	0.943	0.643	1.38	0.764	1	lm.nb		NM_001114753.1:1480
TLR2-mRNA	0.0927	0.308	-0.51	0.695	1.07	0.702	1.62	0.765	1	lm.nb	TLR	NM_003264.3:180
IRF5-mRNA	0.0732	0.244	-0.404	0.551	1.05	0.756	1.46	0.765	1	lm.nb	Senescence	NM_002200.3:1845
UBC-mRNA	-0.0517	0.172	-0.389	0.286	0.965	0.763	1.22	0.766	1	lm.nb		NM_021009.3:1875
JAK3-mRNA	-0.0972	0.329	-0.743	0.549	0.935	0.597	1.46	0.769	1	lm.nb	Cytokines, Regulation	NM_000215.2:1715
TNFSF8-mRNA	-0.0858	0.299	-0.672	0.501	0.942	0.627	1.41	0.776	1	lm.nb	Cytokines, TNF Superfamily	NM_001244.3:518
APP-mRNA	0.0563	0.197	-0.33	0.442	1.04	0.796	1.36	0.776	1	lm.nb		NM_000484.3:1725
FCGR1A-mRNA	0.125	0.451	-0.758	1.01	1.09	0.591	2.01	0.783	1	lm.nb		NM_000566.3:1545
CCL23-mRNA	-0.0938	0.339	-0.758	0.571	0.937	0.591	1.49	0.783	1	lm.nb	Chemokines, Regulation	NM_145898.1:336
IRAK1-mRNA	-0.0366	0.133	-0.298	0.225	0.975	0.813	1.17	0.785	1	lm.nb		NM_001569.3:1995
EPCAM-mRNA	0.0885	0.333	-0.564	0.74	1.06	0.677	1.67	0.791	1	lm.nb	Adhesion, Cell Functions	NM_002354.1:415
JAK2-mRNA	0.0365	0.141	-0.239	0.312	1.03	0.847	1.24	0.797	1	lm.nb	Cytokines, Regulation	NM_004972.2:455
IGF2R-mRNA	0.0675	0.26	-0.443	0.578	1.05	0.736	1.49	0.797	1	lm.nb		NM_000876.1:2605
CASP10-mRNA	0.0709	0.276	-0.471	0.612	1.05	0.722	1.53	0.799	1	lm.nb		NM_032977.3:20
HLA-DQB1-mRNA	0.149	0.581	-0.989	1.29	1.11	0.504	2.44	0.799	1	lm.nb	Antigen Processing	NM_002123.3:384
C3-mRNA	-0.0738	0.304	-0.67	0.523	0.95	0.628	1.44	0.809	1	lm.nb	Regulation	NM_000064.2:4396
PVR-mRNA	0.0468	0.201	-0.347	0.44	1.03	0.786	1.36	0.817	1	lm.nb	Regulation	NM_006505.3:604
CSF3R-mRNA	0.0459	0.202	-0.35	0.441	1.03	0.785	1.36	0.821	1	lm.nb	Cytokines	NM_156038.2:90
TNFRSF10B-mRNA	0.0482	0.212	-0.368	0.464	1.03	0.775	1.38	0.821	1	lm.nb	TNF Superfamily	NM_003842.3:565
CASP3-mRNA	-0.0449	0.203	-0.442	0.352	0.969	0.736	1.28	0.826	1	lm.nb	Cell Cycle, Regulation	NM_032991.2:685
CD33-mRNA	-0.061	0.281	-0.611	0.489	0.959	0.655	1.4	0.829	1	lm.nb		NM_001177608.1:730
CXCR6-mRNA	0.0576	0.282	-0.495	0.611	1.04	0.709	1.53	0.839	1	lm.nb	Chemokines	NM_006564.1:95
TLR1-mRNA	-0.042	0.214	-0.461	0.377	0.971	0.726	1.3	0.845	1	lm.nb	Microglial Functions, TLR	NM_003263.3:545
CTSS-mRNA	0.0393	0.2	-0.353	0.432	1.03	0.783	1.35	0.845	1	lm.nb		NM_004079.3:685
IL11RA-mRNA	-0.055	0.281	-0.605	0.495	0.963	0.658	1.41	0.845	1	lm.nb	Chemokines	NM_147162.1:400
PRG2-mRNA	-0.0799	0.408	-0.879	0.719	0.946	0.544	1.65	0.846	1	lm.nb	Pathogen Defense	NM_002728.4:256
CXCL3-mRNA	0.0583	0.304	-0.537	0.654	1.04	0.689	1.57	0.849	1	lm.nb	Chemokines, Regulation	NM_002090.2:540
ITGA2B-mRNA	-0.0567	0.302	-0.649	0.535	0.961	0.638	1.45	0.852	1	lm.nb	Adhesion	NM_000419.3:740
IL18RAP-mRNA	0.0593	0.322	-0.573	0.691	1.04	0.672	1.61	0.855	1	lm.nb	NK Cell Functions, T-Cell Functions	NM_003853.2:2412
CXCR5-mRNA	0.0764	0.417	-0.742	0.894	1.05	0.598	1.86	0.855	1	lm.nb	B-Cell Functions, Chemokines, T-Cell Functions	NM_001716.3:2618
ITGAX-mRNA	-0.0649	0.359	-0.768	0.639	0.956	0.587	1.56	0.857	1	lm.nb	Adhesion	NM_000887.3:700
CXCL6-mRNA	0.0406	0.23	-0.41	0.491	1.03	0.753	1.41	0.861	1	lm.nb	Chemokines, Regulation	NM_002993.3:539
IL6-mRNA	-0.0843	0.478	-1.02	0.852	0.943	0.493	1.8	0.861	1	lm.nb	Interleukins	NM_000600.1:220
NFATC3-mRNA	0.0365	0.207	-0.37	0.442	1.03	0.774	1.36	0.861	1	lm.nb	Regulation	NM_004555.2:2190
CCL2-mRNA	0.0799	0.47	-0.84	1	1.06	0.558	2	0.866	1	lm.nb	Chemokines	NM_002982.3:123
CCL13-mRNA	-0.0498	0.298	-0.634	0.535	0.966	0.644	1.45	0.868	1	lm.nb	Chemokines	NM_005408.2:320
VCAM1-mRNA	-0.0638	0.394	-0.836	0.708	0.957	0.56	1.63	0.872	1	lm.nb	Adhesion, Regulation	NM_001078.3:2535
ELANE-mRNA	-0.0466	0.288	-0.611	0.518	0.968	0.655	1.43	0.872	1	lm.nb	Regulation	NM_001972.2:195
DDX43-mRNA	0.0651	0.442	-0.802	0.932	1.05	0.573	1.91	0.884	1	lm.nb	CT Antigen	NM_018665.2:1255
ITGA6-mRNA	-0.0404	0.283	-0.596	0.515	0.972	0.662	1.43	0.887	1	lm.nb	Adhesion	NM_000210.1:3065
IL23A-mRNA	0.0493	0.348	-0.632	0.731	1.03	0.645	1.66	0.888	1	lm.nb	Interleukins	NM_016584.2:411
SBNO2-mRNA	0.0441	0.316	-0.575	0.664	1.03	0.671	1.58	0.89	1	lm.nb	Macrophage Functions	NM_014963.2:2002
CD9-mRNA	0.036	0.27	-0.493	0.565	1.03	0.711	1.48	0.894	1	lm.nb		NM_001769.2:405
SMAD2-mRNA	0.0359	0.277	-0.508	0.58	1.03	0.703	1.49	0.897	1	lm.nb	Cell Functions	NM_005901.5:1678
LY86-mRNA	-0.0404	0.317	-0.661	0.581	0.972	0.632	1.5	0.899	1	lm.nb		NM_004271.3:255
CD19-mRNA	0.0409	0.336	-0.617	0.699	1.03	0.652	1.62	0.903	1	lm.nb	B-Cell Functions, Regulation	NM_001770.4:1770
CXCL16-mRNA	0.0417	0.343	-0.631	0.715	1.03	0.646	1.64	0.904	1	lm.nb	Chemokines	NM_001100812.1:850
CD53-mRNA	0.0275	0.241	-0.445	0.5	1.02	0.735	1.41	0.91	1	lm.nb		NM_001040033.1:835
CD200-mRNA	-0.0347	0.306	-0.634	0.565	0.976	0.644	1.48	0.91	1	lm.nb	Regulation	NM_005944.5:665
CAMP-mRNA	0.0313	0.276	-0.511	0.573	1.02	0.702	1.49	0.91	1	lm.nb		NM_004345.3:220
PLAU-mRNA	-0.0431	0.385	-0.799	0.712	0.971	0.575	1.64	0.911	1	lm.nb	Senescence	NM_002658.2:793
CD83-mRNA	-0.0286	0.256	-0.53	0.473	0.98	0.693	1.39	0.912	1	lm.nb		NM_004233.3:1960
IFNG-mRNA	-0.0948	0.889	-1.84	1.65	0.936	0.28	3.14	0.916	1	loglinear	Cytokines, Interleukins, Leukocyte Functions, Macrophage Functions, NK Cell Functions, T-Cell Functions	NM_000619.2:970
TNFRSF9-mRNA	0.0332	0.313	-0.58	0.647	1.02	0.669	1.57	0.916	1	lm.nb	TNF Superfamily	NM_001561.4:255
LILRA5-mRNA	0.0258	0.249	-0.462	0.513	1.02	0.726	1.43	0.918	1	lm.nb		NM_181879.2:545
KIT-mRNA	-0.0291	0.304	-0.625	0.567	0.98	0.648	1.48	0.924	1	lm.nb	Cell Functions	NM_000222.2:2644
IFIH1-mRNA	0.0333	0.367	-0.685	0.752	1.02	0.622	1.68	0.928	1	lm.nb		NM_022168.2:185
MR1-mRNA	-0.0247	0.299	-0.61	0.561	0.983	0.655	1.47	0.934	1	lm.nb	Antigen Processing	NM_001531.2:7695
IL18R1-mRNA	-0.026	0.317	-0.646	0.594	0.982	0.639	1.51	0.935	1	lm.nb	NK Cell Functions, T-Cell Functions	NM_003855.2:2025
CYLD-mRNA	0.0134	0.176	-0.332	0.359	1.01	0.794	1.28	0.94	1	lm.nb		NM_015247.1:2890
ADA-mRNA	0.0214	0.283	-0.534	0.577	1.01	0.691	1.49	0.94	1	lm.nb	B-Cell Functions, T-Cell Functions	NM_000022.2:1300
F13A1-mRNA	-0.0263	0.409	-0.829	0.776	0.982	0.563	1.71	0.949	1	lm.nb	Cell Functions	NM_000129.3:3196
CD274-mRNA	-0.0315	0.501	-1.01	0.95	0.978	0.496	1.93	0.95	1	lm.nb	B-Cell Functions, Cell Functions, T-Cell Functions	NM_014143.3:1245
LTBR-mRNA	-0.0158	0.251	-0.509	0.477	0.989	0.703	1.39	0.95	1	lm.nb	Chemokines	NM_002342.1:1435
CEACAM1-mRNA	0.0205	0.33	-0.627	0.668	1.01	0.648	1.59	0.951	1	lm.nb	Adhesion	NM_001712.3:2455
CHUK-mRNA	0.00752	0.129	-0.245	0.26	1.01	0.844	1.2	0.954	1	lm.nb		NM_001278.3:860
IL7-mRNA	-0.0175	0.306	-0.617	0.582	0.988	0.652	1.5	0.955	1	lm.nb	Interleukins	NM_000880.2:38
SYK-mRNA	-0.0102	0.191	-0.385	0.365	0.993	0.766	1.29	0.958	1	lm.nb	Macrophage Functions	NM_003177.3:1685
ADORA2A-mRNA	0.012	0.312	-0.599	0.623	1.01	0.66	1.54	0.969	1	lm.nb	Cell Functions	NM_000675.3:1095
TREM1-mRNA	0.00959	0.323	-0.624	0.643	1.01	0.649	1.56	0.976	1	lm.nb		NM_018643.3:375
HLA-G-mRNA	0.00545	0.191	-0.369	0.38	1	0.774	1.3	0.977	1	lm.nb	Regulation	NM_002127.4:1180
EWSR1-mRNA	-0.00321	0.132	-0.261	0.255	0.998	0.834	1.19	0.981	1	lm.nb	Cell Functions	NM_013986.3:452
LRP1-mRNA	0.00562	0.339	-0.66	0.671	1	0.633	1.59	0.987	1	lm.nb		NM_002332.2:4240
ICAM1-mRNA	-0.0059	0.373	-0.737	0.725	0.996	0.6	1.65	0.987	1	lm.nb	Adhesion, Regulation	NM_000201.2:2253
RUNX1-mRNA	0.00256	0.217	-0.423	0.428	1	0.746	1.35	0.991	1	lm.nb	Regulation	NM_001754.4:635
BATF-mRNA	0.00389	0.416	-0.811	0.819	1	0.57	1.76	0.993	1	lm.nb	Cell Functions	NM_006399.3:293
TRAF2-mRNA	-0.000735	0.187	-0.366	0.365	0.999	0.776	1.29	0.997	1	lm.nb		NM_021138.3:1325
POU2F2-mRNA	-0.000854	0.282	-0.555	0.553	0.999	0.681	1.47	0.998	1	lm.nb		NM_002698.2:908
CD97-mRNA	0.000146	0.215	-0.42	0.421	1	0.747	1.34	0.999	1	lm.nb		NM_078481.2:1370

## Sheet: SMM vs MM
MM vs SMM	Log2 fold change	std error (log2)	Lower confidence limit (log2)	Upper confidence limit (log2)	Linear fold change	Lower confidence limit (linear)	Upper confidence limit (linear)	P-value	BY.p.value	method	Gene.sets	probe.ID
MFGE8-mRNA	-1.68	0.295	-2.26	-1.1	0.312	0.209	0.465	6.9e-07	0.00246	lm.nb	Transporter Functions	NM_001114614.1:328
IL1A-mRNA	2.75	0.502	1.77	3.73	6.73	3.41	13.3	1.53e-06	0.00272	lm.nb	Cytokines, Interleukins	NM_000575.3:1085
BMI1-mRNA	-2	0.431	-2.84	-1.15	0.251	0.14	0.45	2.74e-05	0.0319	lm.nb		NM_005180.5:1145
IL7-mRNA	-1.88	0.413	-2.69	-1.07	0.271	0.155	0.476	3.58e-05	0.0319	lm.nb	Interleukins	NM_000880.2:38
TLR1-mRNA	0.944	0.22	0.512	1.38	1.92	1.43	2.6	8.78e-05	0.0537	lm.nb	Microglial Functions, TLR	NM_003263.3:545
C5-mRNA	-1.52	0.355	-2.21	-0.822	0.349	0.215	0.566	9.04e-05	0.0537	lm.nb	Complement	NM_001735.2:2592
C4B-mRNA	-2.13	0.515	-3.13	-1.12	0.229	0.114	0.461	0.000144	0.0609	lm.nb	Complement	NM_001002029.3:4437
TLR10-mRNA	-2.05	0.499	-3.03	-1.07	0.241	0.123	0.475	0.000151	0.0609	lm.nb	TLR	NM_030956.2:2246
IFITM1-mRNA	1.85	0.451	0.969	2.74	3.61	1.96	6.66	0.000154	0.0609	lm.nb	Regulation	NM_003641.3:482
TNFSF4-mRNA	-1.59	0.421	-2.42	-0.769	0.331	0.187	0.587	0.000428	0.152	lm.nb	Chemokines, TNF Superfamily	NM_003326.2:545
PSMB8-mRNA	0.779	0.209	0.369	1.19	1.72	1.29	2.28	0.000515	0.167	lm.nb	Chemokines	NM_004159.4:1215
TNFSF13B-mRNA	1.66	0.452	0.77	2.54	3.15	1.71	5.83	0.000621	0.173	lm.nb	Regulation, TNF Superfamily	NM_006573.4:1430
IFIT1-mRNA	1.93	0.527	0.894	2.96	3.8	1.86	7.77	0.000633	0.173	lm.nb	Chemokines	NM_001548.3:1440
ECSIT-mRNA	-0.905	0.253	-1.4	-0.41	0.534	0.379	0.753	0.000792	0.185	lm.nb		NM_001142464.2:1318
CCR1-mRNA	1.59	0.444	0.715	2.46	3	1.64	5.49	0.000824	0.185	lm.nb	Chemokines, Cytokines, NK Cell Functions, Regulation, T-Cell Functions	NM_001295.2:535
NT5E-mRNA	-2.21	0.619	-3.42	-0.994	0.217	0.0935	0.502	0.000833	0.185	loglinear	Transporter Functions	NM_002526.2:1214
NCAM1-mRNA	-1.59	0.454	-2.48	-0.7	0.332	0.179	0.615	0.00101	0.211	lm.nb		NM_000615.5:1620
CASP10-mRNA	-1.46	0.424	-2.29	-0.632	0.363	0.204	0.645	0.00117	0.232	lm.nb		NM_032977.3:20
ISG20-mRNA	1.35	0.404	0.562	2.15	2.56	1.48	4.43	0.00157	0.295	lm.nb		NM_002201.4:358
PRG2-mRNA	1.27	0.386	0.513	2.02	2.41	1.43	4.07	0.00189	0.331	lm.nb	Pathogen Defense	NM_002728.4:256
ATM-mRNA	-1.44	0.439	-2.3	-0.578	0.369	0.203	0.67	0.00195	0.331	lm.nb	Cell Cycle	NM_000051.3:30
STAT2-mRNA	0.908	0.281	0.357	1.46	1.88	1.28	2.75	0.00225	0.364	lm.nb	Chemokines, Regulation	NM_005419.2:1965
CDH1-mRNA	-0.987	0.312	-1.6	-0.374	0.505	0.33	0.772	0.00275	0.407	lm.nb	Regulation	NM_004360.2:535
LTA-mRNA	1.47	0.47	0.548	2.39	2.77	1.46	5.24	0.00299	0.407	lm.nb	Chemokines	NM_000595.2:885
IFIH1-mRNA	1.21	0.388	0.452	1.97	2.32	1.37	3.92	0.003	0.407	lm.nb		NM_022168.2:185
CD163-mRNA	-1.22	0.39	-1.98	-0.453	0.43	0.253	0.73	0.00303	0.407	lm.nb	Transporter Functions	NM_004244.4:1630
HLA-DRA-mRNA	1.02	0.329	0.379	1.67	2.03	1.3	3.18	0.00313	0.407	lm.nb	Antigen Processing	NM_019111.3:335
JAK3-mRNA	-1.15	0.371	-1.88	-0.424	0.45	0.272	0.745	0.0032	0.407	lm.nb	Cytokines, Regulation	NM_000215.2:1715
IRF8-mRNA	1.27	0.411	0.464	2.07	2.41	1.38	4.21	0.00333	0.409	lm.nb	Chemokines, Regulation	NM_002163.2:253
TAP1-mRNA	0.898	0.293	0.323	1.47	1.86	1.25	2.78	0.00361	0.428	lm.nb	Antigen Processing	NM_000593.5:2075
STAT1-mRNA	1.28	0.421	0.45	2.1	2.42	1.37	4.29	0.00393	0.444	lm.nb	Chemokines, Regulation	NM_007315.2:205
MYD88-mRNA	0.628	0.208	0.221	1.04	1.55	1.17	2.05	0.00404	0.444	lm.nb	TLR	NM_002468.3:2145
CXCL10-mRNA	2.38	0.79	0.833	3.93	5.21	1.78	15.3	0.00411	0.444	loglinear	Chemokines, Cytokines, Pathogen Defense, Regulation, T-Cell Functions	NM_001565.1:40
CD47-mRNA	0.729	0.245	0.25	1.21	1.66	1.19	2.31	0.00452	0.474	lm.nb	Macrophage Functions, Regulation, T-Cell Functions, Transporter Functions	NM_001777.3:897
CD14-mRNA	0.997	0.337	0.336	1.66	2	1.26	3.16	0.00482	0.479	lm.nb		NM_000591.2:885
PDGFC-mRNA	1.08	0.366	0.36	1.79	2.11	1.28	3.47	0.00497	0.479	lm.nb	Cell Functions	NM_016205.2:1632
ETS1-mRNA	0.867	0.295	0.29	1.44	1.82	1.22	2.72	0.00497	0.479	lm.nb	Senescence	NM_005238.3:4625
CD79A-mRNA	0.964	0.333	0.312	1.62	1.95	1.24	3.07	0.00563	0.494	lm.nb		NM_001783.3:695
CXCL1-mRNA	0.939	0.326	0.3	1.58	1.92	1.23	2.98	0.00589	0.494	lm.nb	Chemokines, Regulation	NM_001511.1:742
CCL2-mRNA	1.52	0.527	0.482	2.55	2.86	1.4	5.86	0.00601	0.494	lm.nb	Chemokines	NM_002982.3:123
RUNX3-mRNA	0.833	0.291	0.263	1.4	1.78	1.2	2.64	0.00616	0.494	lm.nb	Regulation	NM_004350.1:2085
TNFSF10-mRNA	1.19	0.415	0.373	2	2.28	1.3	4	0.00626	0.494	lm.nb	Cell Cycle, Cytokines, Regulation, TNF Superfamily	NM_003810.2:115
RORA-mRNA	1.19	0.415	0.372	2	2.27	1.29	4	0.00631	0.494	lm.nb	Regulation	NM_134261.2:1715
MX1-mRNA	1.26	0.443	0.395	2.13	2.4	1.31	4.38	0.00641	0.494	lm.nb		NM_002462.2:1485
PRF1-mRNA	1.55	0.543	0.484	2.61	2.93	1.4	6.12	0.00641	0.494	lm.nb	Cytotoxicity, Pathogen Defense	NM_005041.3:2120
CASP3-mRNA	0.596	0.209	0.186	1.01	1.51	1.14	2.01	0.00643	0.494	lm.nb	Cell Cycle, Regulation	NM_032991.2:685
IRF1-mRNA	1.11	0.391	0.346	1.88	2.16	1.27	3.68	0.00652	0.494	lm.nb	Chemokines, NK Cell Functions, Regulation, T-Cell Functions	NM_002198.1:510
KLRB1-mRNA	1.49	0.527	0.455	2.52	2.81	1.37	5.74	0.0069	0.506	lm.nb	Chemokines, NK Cell Functions	NM_002258.2:85
LAG3-mRNA	1.31	0.465	0.4	2.22	2.48	1.32	4.67	0.00696	0.506	lm.nb	Regulation, T-Cell Functions	NM_002286.5:1735
FUT7-mRNA	-1.18	0.419	-2	-0.354	0.443	0.251	0.782	0.00723	0.515	lm.nb	Leukocyte Functions	NM_004479.3:1710
TREM1-mRNA	0.973	0.349	0.289	1.66	1.96	1.22	3.15	0.00756	0.527	lm.nb		NM_018643.3:375
HLA-E-mRNA	0.561	0.202	0.166	0.956	1.48	1.12	1.94	0.0077	0.527	lm.nb	Regulation	NM_005516.4:1204
CCRL2-mRNA	1.07	0.386	0.314	1.83	2.1	1.24	3.54	0.00786	0.528	lm.nb	Chemokines	NM_003965.4:1110
CD200-mRNA	-0.936	0.342	-1.61	-0.266	0.523	0.329	0.831	0.0086	0.567	lm.nb	Regulation	NM_005944.5:665
TNFRSF1B-mRNA	-0.927	0.345	-1.6	-0.251	0.526	0.329	0.84	0.00985	0.61	lm.nb	Chemokines, TNF Superfamily	NM_001066.2:835
CD74-mRNA	0.496	0.185	0.134	0.859	1.41	1.1	1.81	0.00989	0.61	lm.nb		NM_001025159.1:964
BCL10-mRNA	0.38	0.142	0.103	0.658	1.3	1.07	1.58	0.0099	0.61	lm.nb		NM_003921.2:1250
FYN-mRNA	0.997	0.371	0.269	1.72	2	1.2	3.3	0.00994	0.61	lm.nb	Transporter Functions	NM_002037.3:765
TANK-mRNA	0.793	0.297	0.211	1.37	1.73	1.16	2.59	0.0103	0.625	lm.nb		NM_004180.2:110
IL32-mRNA	-1.03	0.386	-1.78	-0.27	0.491	0.291	0.829	0.0106	0.629	lm.nb	Chemokines, Interleukins	NM_001012633.1:758
LILRB1-mRNA	1.21	0.458	0.316	2.11	2.32	1.24	4.32	0.0109	0.637	lm.nb	NK Cell Functions, Regulation, T-Cell Functions	NM_001081637.1:2332
IFIT2-mRNA	1.44	0.547	0.371	2.51	2.72	1.29	5.72	0.0112	0.643	lm.nb	Chemokines	NM_001547.4:1995
CXCL3-mRNA	0.943	0.363	0.232	1.65	1.92	1.17	3.15	0.0123	0.697	lm.nb	Chemokines, Regulation	NM_002090.2:540
DDX58-mRNA	1.27	0.491	0.309	2.24	2.42	1.24	4.71	0.0127	0.699	lm.nb		NM_014314.3:2130
CD53-mRNA	0.833	0.322	0.202	1.46	1.78	1.15	2.76	0.0128	0.699	lm.nb		NM_001040033.1:835
OAS3-mRNA	1.34	0.522	0.32	2.37	2.54	1.25	5.16	0.0132	0.707	lm.nb	Cytokines, Pathogen Defense	NM_006187.2:4980
IDO1-mRNA	1.16	0.451	0.275	2.04	2.23	1.21	4.12	0.0133	0.707	lm.nb	Cytokines, T-Cell Functions	NM_002164.3:50
IL1B-mRNA	1.08	0.422	0.255	1.91	2.12	1.19	3.76	0.0135	0.709	lm.nb	Chemokines, Cytokines, Interleukins, Pathogen Defense, Regulation	NM_000576.2:840
ICAM3-mRNA	0.533	0.21	0.122	0.944	1.45	1.09	1.92	0.0143	0.74	lm.nb	Adhesion, Regulation	NM_002162.3:1225
ICOSLG-mRNA	1.07	0.424	0.243	1.9	2.1	1.18	3.74	0.0146	0.743	lm.nb	Cell Functions, Regulation	NM_015259.4:1190
TNFSF8-mRNA	0.885	0.351	0.197	1.57	1.85	1.15	2.97	0.015	0.754	lm.nb	Cytokines, TNF Superfamily	NM_001244.3:518
TIGIT-mRNA	-1	0.399	-1.78	-0.221	0.499	0.29	0.858	0.0154	0.76	lm.nb	T-Cell Functions	NM_173799.2:1968
CXCL16-mRNA	1.03	0.413	0.223	1.84	2.04	1.17	3.58	0.0158	0.773	lm.nb	Chemokines	NM_001100812.1:850
TNFRSF8-mRNA	-1.06	0.424	-1.89	-0.225	0.481	0.27	0.856	0.0163	0.783	lm.nb	TNF Superfamily	NM_152942.2:2030
HLA-DPA1-mRNA	1.16	0.469	0.244	2.08	2.24	1.18	4.23	0.0167	0.794	lm.nb	Antigen Processing	NM_033554.2:857
IRF7-mRNA	0.887	0.359	0.183	1.59	1.85	1.14	3.01	0.0171	0.802	lm.nb		NM_001572.3:1763
IL2RB-mRNA	0.937	0.381	0.19	1.68	1.91	1.14	3.21	0.0175	0.809	lm.nb	Cytokines	NM_000878.2:1980
IFI16-mRNA	0.985	0.402	0.197	1.77	1.98	1.15	3.42	0.018	0.809	lm.nb	Chemokines	NM_005531.1:2255
CTSL-mRNA	1.2	0.49	0.24	2.16	2.3	1.18	4.48	0.018	0.809	lm.nb		NM_001912.4:1072
YTHDF2-mRNA	0.995	0.407	0.197	1.79	1.99	1.15	3.47	0.0183	0.809	lm.nb		NM_001172828.1:275
REPS1-mRNA	1.08	0.444	0.21	1.95	2.12	1.16	3.87	0.0187	0.809	lm.nb	Cell Functions	NM_001128617.2:1288
CCR7-mRNA	1.27	0.523	0.246	2.3	2.42	1.19	4.92	0.0189	0.809	lm.nb	Chemokines, Regulation	NM_001838.2:1610
HLA-G-mRNA	0.657	0.271	0.126	1.19	1.58	1.09	2.28	0.0191	0.809	lm.nb	Regulation	NM_002127.4:1180
CD81-mRNA	0.791	0.327	0.151	1.43	1.73	1.11	2.7	0.0193	0.809	lm.nb	Regulation	NM_004356.3:735
LYN-mRNA	0.822	0.341	0.154	1.49	1.77	1.11	2.81	0.0197	0.809	lm.nb	Regulation	NM_002350.1:1285
SERPINB2-mRNA	1.02	0.423	0.191	1.85	2.03	1.14	3.6	0.0198	0.809	lm.nb	Senescence	NM_002575.1:305
CD7-mRNA	0.892	0.371	0.165	1.62	1.86	1.12	3.07	0.0201	0.809	lm.nb	NK Cell Functions, Regulation, T-Cell Functions	NM_006137.6:440
STAT4-mRNA	1.17	0.486	0.215	2.12	2.25	1.16	4.35	0.0202	0.809	lm.nb	Chemokines, Regulation, T-Cell Functions	NM_003151.2:789
HMGB1-mRNA	0.696	0.29	0.128	1.26	1.62	1.09	2.4	0.0202	0.809	lm.nb	Regulation	NM_002128.4:208
IFNGR1-mRNA	0.986	0.414	0.176	1.8	1.98	1.13	3.48	0.0211	0.829	lm.nb	Cell Functions	NM_000416.1:1140
BST2-mRNA	0.699	0.293	0.124	1.27	1.62	1.09	2.42	0.0212	0.829	lm.nb		NM_004335.2:560
JAK1-mRNA	0.507	0.213	0.0885	0.925	1.42	1.06	1.9	0.0216	0.831	lm.nb	Cytokines, Regulation	NM_002227.1:285
PPBP-mRNA	-1.06	0.448	-1.94	-0.184	0.479	0.261	0.88	0.0218	0.831	lm.nb	Chemokines	NM_002704.2:330
ICAM1-mRNA	1.08	0.456	0.186	1.97	2.11	1.14	3.93	0.0219	0.831	lm.nb	Adhesion, Regulation	NM_000201.2:2253
SH2D1A-mRNA	1.16	0.491	0.197	2.12	2.23	1.15	4.35	0.0224	0.838	lm.nb		NM_001114937.2:495
IFNL1-mRNA	-1.72	0.732	-3.16	-0.287	0.303	0.112	0.82	0.0228	0.846	loglinear	Cytokines, Interleukins	NM_172140.1:233
ALCAM-mRNA	1.51	0.644	0.25	2.77	2.85	1.19	6.84	0.0231	0.847	loglinear	Adhesion	NM_001627.3:789
CD244-mRNA	0.962	0.417	0.145	1.78	1.95	1.11	3.43	0.0254	0.917	lm.nb		NM_016382.2:1150
NLRC5-mRNA	0.833	0.361	0.125	1.54	1.78	1.09	2.91	0.0255	0.917	lm.nb		NM_032206.4:860
ITK-mRNA	1.08	0.468	0.159	1.99	2.11	1.12	3.98	0.0258	0.92	lm.nb		NM_005546.3:3430
IL15RA-mRNA	1.03	0.45	0.15	1.91	2.05	1.11	3.77	0.0262	0.924	lm.nb	Chemokines	NM_002189.2:505
IL1RN-mRNA	0.846	0.37	0.121	1.57	1.8	1.09	2.97	0.0266	0.928	lm.nb	Cytokines, Interleukins	NM_000577.3:480
KLRD1-mRNA	1.16	0.507	0.164	2.15	2.23	1.12	4.44	0.0268	0.928	lm.nb	NK Cell Functions, Regulation	NM_002262.3:542
CD2-mRNA	1.07	0.472	0.149	2	2.11	1.11	4	0.0273	0.928	lm.nb	NK Cell Functions, T-Cell Functions	NM_001767.3:687
CCL4-mRNA	0.871	0.383	0.121	1.62	1.83	1.09	3.08	0.0274	0.928	lm.nb	Chemokines, Regulation	NM_002984.2:35
CXCL12-mRNA	1.19	0.524	0.16	2.22	2.28	1.12	4.65	0.028	0.941	lm.nb	Chemokines	NM_000609.5:210
INPP5D-mRNA	1.73	0.765	0.229	3.23	3.32	1.17	9.38	0.0284	0.946	loglinear	Regulation	NM_005541.3:4075
IRF4-mRNA	-0.927	0.412	-1.73	-0.12	0.526	0.301	0.92	0.029	0.955	lm.nb	B-Cell Functions, Regulation, T-Cell Functions	NM_002460.1:325
SOCS1-mRNA	0.979	0.439	0.118	1.84	1.97	1.09	3.58	0.0305	0.996	lm.nb	B-Cell Functions, Cell Functions, T-Cell Functions	NM_003745.1:1025
ELANE-mRNA	-0.745	0.337	-1.41	-0.085	0.597	0.377	0.943	0.0317	1	lm.nb	Regulation	NM_001972.2:195
CD97-mRNA	0.614	0.278	0.0684	1.16	1.53	1.05	2.23	0.0322	1	lm.nb		NM_078481.2:1370
IL7R-mRNA	1.14	0.517	0.123	2.15	2.2	1.09	4.43	0.0328	1	lm.nb	Cytokines	NM_002185.2:1610
CTSS-mRNA	0.607	0.278	0.0626	1.15	1.52	1.04	2.22	0.0338	1	lm.nb		NM_004079.3:685
EGR2-mRNA	-0.917	0.423	-1.75	-0.0877	0.53	0.298	0.941	0.0352	1	lm.nb	Regulation	NM_000399.3:1891
RPS6-mRNA	0.566	0.261	0.0542	1.08	1.48	1.04	2.11	0.0352	1	lm.nb	Cell Functions	NM_001010.2:171
CTSG-mRNA	-0.562	0.26	-1.07	-0.052	0.678	0.476	0.965	0.0358	1	lm.nb	Pathogen Defense, Regulation	NM_001911.2:160
ICAM4-mRNA	-0.782	0.362	-1.49	-0.0715	0.582	0.356	0.952	0.036	1	lm.nb	Adhesion, Regulation	NM_001039132.1:463
SERPING1-mRNA	1.08	0.505	0.0942	2.07	2.12	1.07	4.21	0.0369	1	lm.nb		NM_000062.2:305
CD247-mRNA	1.12	0.523	0.0958	2.14	2.17	1.07	4.42	0.0372	1	lm.nb	Regulation	NM_198053.1:1490
CTSH-mRNA	1.02	0.479	0.0769	1.96	2.02	1.05	3.88	0.0392	1	lm.nb		NM_004390.3:344
HLA-DPB1-mRNA	0.946	0.447	0.0698	1.82	1.93	1.05	3.53	0.0395	1	lm.nb	Antigen Processing	NM_002121.4:931
PSMB7-mRNA	0.368	0.175	0.0249	0.712	1.29	1.02	1.64	0.0408	1	lm.nb	Antigen Processing	NM_002799.2:420
ATF2-mRNA	1.59	0.764	0.0953	3.09	3.01	1.07	8.51	0.0424	1	loglinear		NM_001256090.1:336
CLEC7A-mRNA	0.995	0.478	0.0584	1.93	1.99	1.04	3.82	0.0427	1	lm.nb		NM_197954.2:55
ITGA5-mRNA	0.657	0.316	0.0378	1.28	1.58	1.03	2.42	0.0429	1	lm.nb	Adhesion	NM_002205.2:925
CD68-mRNA	0.541	0.26	0.0304	1.05	1.45	1.02	2.07	0.0432	1	lm.nb	Cell Functions	NM_001251.2:1140
THBS1-mRNA	0.817	0.395	0.0436	1.59	1.76	1.03	3.01	0.0438	1	lm.nb	Antigen Processing, Cell Cycle, Regulation	NM_003246.2:3465
PTGS2-mRNA	0.71	0.343	0.0379	1.38	1.64	1.03	2.61	0.0438	1	lm.nb	Cytokines	NM_000963.1:495
CXCR1-mRNA	0.642	0.311	0.0334	1.25	1.56	1.02	2.38	0.0441	1	lm.nb	Chemokines, Regulation	NM_000634.2:1950
CD28-mRNA	0.933	0.452	0.0458	1.82	1.91	1.03	3.53	0.0447	1	lm.nb		NM_001243078.1:2065
CCL13-mRNA	-0.831	0.407	-1.63	-0.0326	0.562	0.323	0.978	0.0469	1	lm.nb	Chemokines	NM_005408.2:320
KLRC1-mRNA	-0.928	0.456	-1.82	-0.0339	0.526	0.283	0.977	0.0475	1	lm.nb	NK Cell Functions, Regulation	NM_002259.3:335
IL10RA-mRNA	0.741	0.365	0.026	1.46	1.67	1.02	2.74	0.0478	1	lm.nb	Cytokines	NM_001558.2:150
CEBPB-mRNA	0.882	0.435	0.0287	1.74	1.84	1.02	3.33	0.0483	1	lm.nb		NM_005194.2:1420
CD1D-mRNA	0.822	0.406	0.026	1.62	1.77	1.02	3.07	0.0486	1	lm.nb	B-Cell Functions, Cell Functions, T-Cell Functions	NM_001766.3:1428
NFKB1-mRNA	1.03	0.508	0.0319	2.02	2.04	1.02	4.07	0.0487	1	lm.nb		NM_003998.2:1675
MAP2K1-mRNA	0.317	0.158	0.00783	0.626	1.25	1.01	1.54	0.0501	1	lm.nb		NM_002755.2:970
MAPKAPK2-mRNA	0.497	0.248	0.0118	0.982	1.41	1.01	1.98	0.0503	1	lm.nb		NM_004759.3:710
CXCR4-mRNA	0.674	0.338	0.0118	1.34	1.6	1.01	2.52	0.0517	1	lm.nb	Cell Cycle, Cell Functions, Chemokines, Regulation	NM_003467.2:1335
IL18RAP-mRNA	0.751	0.377	0.0128	1.49	1.68	1.01	2.81	0.0519	1	lm.nb	NK Cell Functions, T-Cell Functions	NM_003853.2:2412
SMAD3-mRNA	0.676	0.342	0.00601	1.35	1.6	1	2.54	0.0537	1	lm.nb	Regulation	NM_005902.3:4220
FLT3-mRNA	-0.63	0.32	-1.26	-0.00274	0.646	0.418	0.998	0.0548	1	lm.nb		NM_004119.1:580
LGALS3-mRNA	0.583	0.297	0.00125	1.16	1.5	1	2.24	0.0553	1	lm.nb		NM_001177388.1:495
ITGAE-mRNA	0.713	0.363	0.0013	1.42	1.64	1	2.68	0.0554	1	lm.nb	Adhesion	NM_002208.4:3405
COL3A1-mRNA	-1.25	0.636	-2.49	-0.00101	0.421	0.177	0.999	0.0556	1	loglinear	Regulation	NM_000090.3:180
FCER2-mRNA	-0.87	0.446	-1.74	0.00404	0.547	0.299	1	0.0569	1	lm.nb		NM_002002.4:420
CYLD-mRNA	0.368	0.189	-0.00272	0.738	1.29	0.998	1.67	0.0576	1	lm.nb		NM_015247.1:2890
CD63-mRNA	-0.574	0.296	-1.15	0.00535	0.672	0.449	1	0.058	1	lm.nb		NM_001780.4:350
IRF3-mRNA	-0.719	0.371	-1.45	0.00739	0.607	0.367	1.01	0.0583	1	lm.nb		NM_001571.5:1303
TNFAIP3-mRNA	0.5	0.258	-0.00539	1	1.41	0.996	2.01	0.0584	1	lm.nb	TNF Superfamily	NM_006290.2:260
NRP1-mRNA	-0.604	0.312	-1.22	0.00756	0.658	0.43	1.01	0.0588	1	lm.nb	Cell Functions	NM_003873.5:370
IL8-mRNA	0.804	0.416	-0.0107	1.62	1.75	0.993	3.07	0.059	1	lm.nb	Chemokines, Cytokines, Interleukins, Pathogen Defense, Regulation	NM_000584.2:25
CASP8-mRNA	0.618	0.32	-0.0105	1.25	1.53	0.993	2.37	0.0599	1	lm.nb		NM_001228.4:301
EWSR1-mRNA	0.409	0.212	-0.00698	0.824	1.33	0.995	1.77	0.0599	1	lm.nb	Cell Functions	NM_013986.3:452
TLR2-mRNA	0.613	0.319	-0.0126	1.24	1.53	0.991	2.36	0.0607	1	lm.nb	TLR	NM_003264.3:180
MAPK14-mRNA	0.481	0.251	-0.0109	0.973	1.4	0.992	1.96	0.0613	1	lm.nb		NM_001315.1:450
BAGE-mRNA	-1.5	0.783	-3.03	0.0367	0.354	0.122	1.03	0.0617	1	loglinear	CT Antigen	NM_001187.1:399
TNFRSF10C-mRNA	0.648	0.339	-0.0171	1.31	1.57	0.988	2.49	0.0622	1	lm.nb	TNF Superfamily	NM_003841.3:682
TAP2-mRNA	0.422	0.221	-0.0115	0.855	1.34	0.992	1.81	0.0624	1	lm.nb	Antigen Processing	NM_000544.3:909
VCAM1-mRNA	0.857	0.453	-0.0308	1.74	1.81	0.979	3.35	0.0645	1	lm.nb	Adhesion, Regulation	NM_001078.3:2535
CSF1-mRNA	0.695	0.368	-0.0262	1.42	1.62	0.982	2.67	0.065	1	lm.nb		NM_000757.4:823
CD58-mRNA	0.643	0.341	-0.0257	1.31	1.56	0.982	2.48	0.0655	1	lm.nb		NM_001779.2:478
ICOS-mRNA	0.976	0.521	-0.0449	2	1.97	0.969	3.99	0.067	1	lm.nb	Cell Functions	NM_012092.2:640
SLAMF7-mRNA	-0.751	0.403	-1.54	0.0382	0.594	0.344	1.03	0.0683	1	lm.nb		NM_021181.3:215
AKT3-mRNA	0.496	0.266	-0.0257	1.02	1.41	0.982	2.02	0.0686	1	lm.nb	Cell Functions	NM_181690.1:755
ANXA1-mRNA	0.448	0.241	-0.0243	0.92	1.36	0.983	1.89	0.0691	1	lm.nb	Transporter Functions	NM_000700.1:515
TNFRSF10B-mRNA	-0.446	0.24	-0.917	0.0246	0.734	0.529	1.02	0.0693	1	lm.nb	TNF Superfamily	NM_003842.3:565
TARP-mRNA	0.635	0.342	-0.0362	1.31	1.55	0.975	2.47	0.0698	1	lm.nb	Cell Functions	NM_001003799.1:560
ISG15-mRNA	1.72	0.931	-0.102	3.55	3.3	0.932	11.7	0.0705	1	loglinear		NM_005101.3:305
LTF-mRNA	0.601	0.326	-0.0381	1.24	1.52	0.974	2.36	0.0715	1	lm.nb		NM_002343.2:590
PIK3CG-mRNA	0.578	0.313	-0.0369	1.19	1.49	0.975	2.28	0.0716	1	lm.nb		NM_002649.2:2125
IFITM2-mRNA	0.472	0.256	-0.0302	0.975	1.39	0.979	1.97	0.0716	1	lm.nb		NM_006435.2:390
CXCR6-mRNA	0.555	0.302	-0.0375	1.15	1.47	0.974	2.21	0.0726	1	lm.nb	Chemokines	NM_006564.1:95
KIT-mRNA	0.674	0.367	-0.0465	1.39	1.6	0.968	2.63	0.0729	1	lm.nb	Cell Functions	NM_000222.2:2644
IL6ST-mRNA	0.643	0.354	-0.0505	1.34	1.56	0.966	2.53	0.0754	1	lm.nb	Chemokines	NM_002184.2:2505
IL1R2-mRNA	-0.773	0.428	-1.61	0.0664	0.585	0.327	1.05	0.0774	1	lm.nb	Cytokines	NM_173343.1:113
FPR2-mRNA	0.568	0.316	-0.0514	1.19	1.48	0.965	2.28	0.0786	1	lm.nb		NM_001462.3:1200
CD164-mRNA	0.637	0.356	-0.0601	1.33	1.56	0.959	2.52	0.0796	1	lm.nb		NM_006016.4:2575
CD55-mRNA	-0.506	0.283	-1.06	0.0479	0.704	0.48	1.03	0.0797	1	lm.nb		NM_000574.3:101
IL5RA-mRNA	-0.74	0.414	-1.55	0.0718	0.599	0.341	1.05	0.0803	1	lm.nb	Cytokines	NM_000564.3:210
AXL-mRNA	-0.635	0.356	-1.33	0.0618	0.644	0.397	1.04	0.0804	1	lm.nb		NM_021913.2:2190
HRAS-mRNA	-0.489	0.274	-1.03	0.048	0.712	0.491	1.03	0.0806	1	lm.nb	Senescence	NM_005343.2:396
IL15-mRNA	-0.75	0.421	-1.57	0.0743	0.595	0.336	1.05	0.0809	1	lm.nb	Interleukins, Regulation	NM_172174.1:1685
MICB-mRNA	1.09	0.612	-0.109	2.29	2.13	0.927	4.89	0.081	1	loglinear	Regulation	NM_005931.3:1387
TCF7-mRNA	0.82	0.462	-0.0862	1.73	1.77	0.942	3.31	0.0825	1	lm.nb	Regulation	NM_003202.2:2420
TBK1-mRNA	0.647	0.369	-0.0758	1.37	1.57	0.949	2.59	0.0857	1	lm.nb		NM_013254.2:1610
IL13RA1-mRNA	0.672	0.386	-0.0839	1.43	1.59	0.943	2.69	0.0878	1	lm.nb	Cytokines, T-Cell Functions	NM_001560.2:1230
PBK-mRNA	-0.718	0.412	-1.53	0.0897	0.608	0.347	1.06	0.0879	1	lm.nb	CT Antigen	NM_018492.2:1587
IL1R1-mRNA	0.575	0.331	-0.0734	1.22	1.49	0.95	2.33	0.0886	1	lm.nb		NM_000877.2:4295
KLRF1-mRNA	0.887	0.511	-0.114	1.89	1.85	0.924	3.7	0.089	1	lm.nb	Cell Functions, NK Cell Functions	NM_016523.1:275
RIPK2-mRNA	0.827	0.477	-0.107	1.76	1.77	0.929	3.39	0.089	1	lm.nb		NM_003821.5:1695
SIGIRR-mRNA	0.517	0.3	-0.0708	1.1	1.43	0.952	2.15	0.0912	1	lm.nb		NM_021805.2:469
GZMB-mRNA	1.56	0.906	-0.215	3.34	2.95	0.862	10.1	0.0913	1	loglinear	Cell Functions, Cytotoxicity	NM_004131.3:540
GNLY-mRNA	0.877	0.509	-0.121	1.87	1.84	0.92	3.67	0.0915	1	lm.nb	Cytotoxicity, Pathogen Defense	NM_006433.2:305
LILRB3-mRNA	-0.599	0.349	-1.28	0.085	0.66	0.411	1.06	0.0925	1	lm.nb	Regulation	NM_006864.2:2235
TRAF6-mRNA	0.535	0.312	-0.0762	1.15	1.45	0.949	2.21	0.0926	1	lm.nb		NM_145803.1:1839
IFNG-mRNA	1.5	0.878	-0.216	3.23	2.84	0.861	9.35	0.0929	1	loglinear	Cytokines, Interleukins, Leukocyte Functions, Macrophage Functions, NK Cell Functions, T-Cell Functions	NM_000619.2:970
CXCR3-mRNA	0.816	0.48	-0.125	1.76	1.76	0.917	3.38	0.0957	1	lm.nb	Chemokines, NK Cell Functions, T-Cell Functions	NM_001504.1:80
CDKN1A-mRNA	0.655	0.385	-0.101	1.41	1.57	0.933	2.66	0.0959	1	lm.nb	Cell Cycle, Regulation, Senescence	NM_000389.2:1975
CXCL2-mRNA	0.784	0.461	-0.121	1.69	1.72	0.92	3.22	0.0959	1	lm.nb	Chemokines, Regulation	NM_002089.3:854
RELB-mRNA	0.753	0.443	-0.116	1.62	1.69	0.923	3.08	0.096	1	lm.nb	Regulation	NM_006509.2:250
ZAP70-mRNA	0.683	0.403	-0.106	1.47	1.61	0.929	2.78	0.0964	1	lm.nb		NM_001079.3:1175
CD37-mRNA	0.624	0.369	-0.0994	1.35	1.54	0.933	2.54	0.0974	1	lm.nb		NM_001774.2:535
STAT6-mRNA	-0.576	0.342	-1.25	0.0936	0.671	0.422	1.07	0.0983	1	lm.nb	Chemokines, Regulation, T-Cell Functions	NM_003153.3:2030
STAT3-mRNA	0.366	0.217	-0.0594	0.79	1.29	0.96	1.73	0.0983	1	lm.nb	Chemokines, Regulation	NM_139276.2:4535
CXCR2-mRNA	0.908	0.54	-0.152	1.97	1.88	0.9	3.91	0.0996	1	lm.nb	Chemokines, Regulation	NM_001557.2:2055
BATF-mRNA	0.763	0.455	-0.129	1.65	1.7	0.915	3.15	0.1	1	lm.nb	Cell Functions	NM_006399.3:293
ITGAX-mRNA	0.742	0.443	-0.127	1.61	1.67	0.916	3.06	0.101	1	lm.nb	Adhesion	NM_000887.3:700
TNFSF13-mRNA	-0.875	0.526	-1.91	0.155	0.545	0.267	1.11	0.102	1	lm.nb	Regulation, TNF Superfamily	NM_003808.3:810
CARD9-mRNA	-0.709	0.426	-1.55	0.126	0.612	0.343	1.09	0.103	1	lm.nb		NM_052813.4:1525
PTPRC-mRNA	0.421	0.255	-0.0797	0.921	1.34	0.946	1.89	0.106	1	lm.nb	B-Cell Functions, T-Cell Functions	NM_080921.3:258
PVR-mRNA	-0.483	0.293	-1.06	0.0924	0.716	0.48	1.07	0.107	1	lm.nb	Regulation	NM_006505.3:604
CSF2RB-mRNA	-0.673	0.414	-1.48	0.138	0.627	0.358	1.1	0.111	1	lm.nb	Chemokines	NM_000395.2:3300
IL12RB2-mRNA	0.612	0.377	-0.126	1.35	1.53	0.916	2.55	0.111	1	lm.nb	Cytokines, NK Cell Functions, T-Cell Functions	NM_001559.2:1315
C3-mRNA	0.635	0.391	-0.132	1.4	1.55	0.913	2.64	0.111	1	lm.nb	Regulation	NM_000064.2:4396
IL4R-mRNA	0.562	0.349	-0.122	1.24	1.48	0.919	2.37	0.114	1	lm.nb	Cytokines, T-Cell Functions	NM_000418.2:705
ANP32B-mRNA	0.331	0.207	-0.0738	0.736	1.26	0.95	1.67	0.116	1	lm.nb	Cell Functions	NM_006401.2:660
MAP3K5-mRNA	0.31	0.195	-0.0718	0.691	1.24	0.951	1.61	0.118	1	lm.nb		NM_005923.3:1760
CTSW-mRNA	0.694	0.438	-0.164	1.55	1.62	0.893	2.93	0.119	1	lm.nb	Transporter Functions	NM_001335.3:1075
KLRK1-mRNA	0.824	0.52	-0.194	1.84	1.77	0.874	3.59	0.119	1	lm.nb	NK Cell Functions, Regulation	NM_007360.3:522
CREB1-mRNA	-0.314	0.199	-0.703	0.0755	0.805	0.614	1.05	0.121	1	lm.nb		NM_004379.3:4855
CD4-mRNA	0.585	0.374	-0.148	1.32	1.5	0.903	2.49	0.124	1	lm.nb		NM_000616.4:975
KIR_Inhibiting_Subgroup_2-mRNA	0.698	0.447	-0.177	1.57	1.62	0.885	2.98	0.124	1	lm.nb	NK Cell Functions, Regulation	NM_014511.3:592
IL6R-mRNA	0.552	0.354	-0.142	1.25	1.47	0.906	2.37	0.126	1	lm.nb	Cytokines	NM_000565.2:993
CD40-mRNA	0.619	0.398	-0.16	1.4	1.54	0.895	2.64	0.126	1	lm.nb	Regulation	NM_001250.4:1265
IRF2-mRNA	-0.517	0.333	-1.17	0.137	0.699	0.444	1.1	0.128	1	lm.nb	Chemokines, Regulation	NM_002199.3:1624
ILF3-mRNA	0.542	0.35	-0.144	1.23	1.46	0.905	2.34	0.128	1	lm.nb	Chemokines	NM_001137673.1:730
TNF-mRNA	0.483	0.313	-0.13	1.1	1.4	0.914	2.14	0.129	1	lm.nb	Interleukins, TNF Superfamily	NM_000594.2:1010
ATF1-mRNA	0.549	0.357	-0.15	1.25	1.46	0.901	2.37	0.13	1	lm.nb		NM_005171.2:710
GZMH-mRNA	1.21	0.791	-0.343	2.76	2.31	0.789	6.77	0.133	1	loglinear	Cell Functions, Cytotoxicity	NM_033423.3:705
IRF5-mRNA	0.514	0.337	-0.146	1.17	1.43	0.904	2.26	0.134	1	lm.nb	Senescence	NM_002200.3:1845
PECAM1-mRNA	0.534	0.353	-0.157	1.23	1.45	0.897	2.34	0.137	1	lm.nb	Transporter Functions	NM_000442.3:1365
MAP2K4-mRNA	0.512	0.339	-0.152	1.18	1.43	0.9	2.26	0.137	1	lm.nb		NM_003010.2:2830
KLRC2-mRNA	0.834	0.552	-0.249	1.92	1.78	0.841	3.78	0.138	1	lm.nb	NK Cell Functions	NM_002260.3:942
TPSAB1-mRNA	0.592	0.394	-0.181	1.36	1.51	0.882	2.58	0.14	1	lm.nb	Cell Functions	NM_003294.3:579
EOMES-mRNA	0.487	0.324	-0.149	1.12	1.4	0.902	2.18	0.14	1	lm.nb	T-Cell Functions	NM_005442.2:1670
NLRP3-mRNA	0.583	0.389	-0.178	1.34	1.5	0.884	2.54	0.14	1	lm.nb		NM_001079821.2:415
JAK2-mRNA	0.31	0.207	-0.0953	0.716	1.24	0.936	1.64	0.14	1	lm.nb	Cytokines, Regulation	NM_004972.2:455
PRKCE-mRNA	0.491	0.329	-0.153	1.14	1.41	0.899	2.2	0.142	1	lm.nb	Macrophage Functions	NM_005400.2:1695
CD274-mRNA	0.825	0.555	-0.262	1.91	1.77	0.834	3.77	0.143	1	lm.nb	B-Cell Functions, Cell Functions, T-Cell Functions	NM_014143.3:1245
TXK-mRNA	0.601	0.407	-0.196	1.4	1.52	0.873	2.64	0.146	1	lm.nb		NM_003328.1:800
ITGB3-mRNA	0.674	0.457	-0.223	1.57	1.6	0.857	2.97	0.147	1	lm.nb	Adhesion	NM_000212.2:4485
DUSP6-mRNA	0.554	0.378	-0.187	1.29	1.47	0.879	2.45	0.149	1	lm.nb		NM_001946.2:1535
IL2RA-mRNA	0.744	0.511	-0.258	1.75	1.68	0.836	3.36	0.152	1	lm.nb	Regulation	NM_000417.1:1000
PIK3CD-mRNA	0.489	0.337	-0.172	1.15	1.4	0.888	2.22	0.153	1	lm.nb		NM_005026.3:2978
ATG16L1-mRNA	0.939	0.648	-0.331	2.21	1.92	0.795	4.62	0.154	1	loglinear	Transporter Functions	NM_198890.2:1975
CD5-mRNA	0.638	0.442	-0.229	1.51	1.56	0.853	2.84	0.156	1	lm.nb	B-Cell Functions, Regulation, T-Cell Functions	NM_014207.2:1295
FEZ1-mRNA	0.709	0.495	-0.26	1.68	1.64	0.835	3.2	0.158	1	lm.nb	Cell Functions	NM_005103.4:426
LILRA5-mRNA	-0.438	0.305	-1.04	0.161	0.738	0.487	1.12	0.158	1	lm.nb		NM_181879.2:545
ITGB1-mRNA	0.306	0.214	-0.114	0.726	1.24	0.924	1.65	0.16	1	lm.nb	Adhesion, Regulation	NM_033666.2:2000
CAMP-mRNA	0.463	0.324	-0.173	1.1	1.38	0.887	2.14	0.16	1	lm.nb		NM_004345.3:220
HLA-DRB3-mRNA	-0.694	0.489	-1.65	0.264	0.618	0.318	1.2	0.162	1	lm.nb	Antigen Processing	NM_022555.3:698
IFNAR2-mRNA	0.213	0.151	-0.0823	0.509	1.16	0.945	1.42	0.164	1	lm.nb	Chemokines	NM_000874.3:631
TLR4-mRNA	0.516	0.366	-0.202	1.23	1.43	0.869	2.35	0.166	1	lm.nb	Microglial Functions, TLR	NM_138554.2:2570
LCP1-mRNA	0.372	0.266	-0.149	0.893	1.29	0.902	1.86	0.169	1	lm.nb	Leukocyte Functions, Macrophage Functions, T-Cell Functions	NM_002298.4:3195
ITGAL-mRNA	0.403	0.288	-0.162	0.968	1.32	0.894	1.96	0.169	1	lm.nb	Adhesion, Regulation	NM_002209.2:3905
CHUK-mRNA	0.28	0.201	-0.113	0.673	1.21	0.925	1.59	0.169	1	lm.nb		NM_001278.3:860
TNFRSF18-mRNA	-0.993	0.712	-2.39	0.403	0.502	0.191	1.32	0.17	1	loglinear	TNF Superfamily	NM_004195.2:445
FLT3LG-mRNA	0.569	0.412	-0.239	1.38	1.48	0.847	2.6	0.174	1	lm.nb	Cytokines	NM_001459.3:360
DUSP4-mRNA	0.682	0.494	-0.286	1.65	1.6	0.82	3.14	0.174	1	lm.nb		NM_057158.2:3115
CTLA4-mRNA	0.536	0.389	-0.226	1.3	1.45	0.855	2.46	0.174	1	lm.nb	B-Cell Functions, T-Cell Functions	NM_005214.3:405
CD44-mRNA	-0.493	0.358	-1.2	0.21	0.711	0.437	1.16	0.176	1	lm.nb	Senescence, Transporter Functions	NM_001001392.1:429
PAX5-mRNA	-0.554	0.404	-1.35	0.238	0.681	0.393	1.18	0.177	1	lm.nb		NM_016734.1:2288
SELPLG-mRNA	0.616	0.455	-0.276	1.51	1.53	0.826	2.85	0.182	1	lm.nb		NM_001206609.1:326
CD3E-mRNA	0.663	0.495	-0.307	1.63	1.58	0.808	3.1	0.187	1	lm.nb	B-Cell Functions, Cell Functions, T-Cell Functions	NM_000733.2:75
CSF1R-mRNA	0.454	0.34	-0.212	1.12	1.37	0.863	2.17	0.188	1	lm.nb		NM_005211.2:3775
FCGR3A-mRNA	0.629	0.471	-0.294	1.55	1.55	0.816	2.93	0.188	1	lm.nb	Regulation	NM_000569.6:1644
ITCH-mRNA	0.429	0.324	-0.206	1.06	1.35	0.867	2.09	0.191	1	lm.nb		NM_001257138.1:438
CD46-mRNA	0.401	0.303	-0.193	0.995	1.32	0.875	1.99	0.192	1	lm.nb		NM_172350.1:365
NFATC3-mRNA	0.383	0.29	-0.185	0.95	1.3	0.88	1.93	0.192	1	lm.nb	Regulation	NM_004555.2:2190
FAS-mRNA	-0.383	0.291	-0.954	0.188	0.767	0.516	1.14	0.195	1	lm.nb	B-Cell Functions, Regulation, T-Cell Functions, TNF Superfamily, Transporter Functions	NM_000043.3:90
SH2D1B-mRNA	0.658	0.501	-0.325	1.64	1.58	0.798	3.12	0.196	1	lm.nb	Leukocyte Functions	NM_053282.4:545
XCL2-mRNA	0.593	0.452	-0.293	1.48	1.51	0.816	2.79	0.196	1	lm.nb	Chemokines	NM_003175.3:377
TAPBP-mRNA	-0.415	0.318	-1.04	0.207	0.75	0.487	1.15	0.197	1	lm.nb	Antigen Processing	NM_003190.4:1536
TNFRSF17-mRNA	-0.841	0.647	-2.11	0.428	0.558	0.232	1.34	0.2	1	loglinear	Cell Functions, TNF Superfamily	NM_001192.2:635
IL1RAP-mRNA	0.37	0.288	-0.194	0.935	1.29	0.874	1.91	0.205	1	lm.nb		NM_002182.2:460
TAL1-mRNA	-0.434	0.338	-1.1	0.228	0.74	0.468	1.17	0.205	1	lm.nb	Regulation	NM_003189.2:4635
TNFRSF13C-mRNA	0.535	0.417	-0.282	1.35	1.45	0.823	2.55	0.205	1	lm.nb	Regulation, TNF Superfamily	NM_052945.3:789
NOTCH1-mRNA	0.533	0.415	-0.281	1.35	1.45	0.823	2.54	0.206	1	lm.nb	Regulation	NM_017617.3:735
TBX21-mRNA	0.564	0.446	-0.311	1.44	1.48	0.806	2.71	0.212	1	lm.nb	Regulation, T-Cell Functions	NM_013351.1:890
ATG5-mRNA	0.324	0.259	-0.183	0.831	1.25	0.881	1.78	0.216	1	lm.nb		NM_004849.2:1104
PSMB10-mRNA	0.308	0.246	-0.175	0.79	1.24	0.886	1.73	0.217	1	lm.nb		NM_002801.2:221
FCGR2A-mRNA	0.295	0.238	-0.171	0.762	1.23	0.888	1.7	0.221	1	lm.nb	Transporter Functions	NM_021642.3:60
CD9-mRNA	0.465	0.376	-0.273	1.2	1.38	0.828	2.3	0.223	1	lm.nb		NM_001769.2:405
EP300-mRNA	0.961	0.779	-0.567	2.49	1.95	0.675	5.61	0.224	1	loglinear		NM_001429.2:715
IL2RG-mRNA	0.407	0.331	-0.241	1.05	1.33	0.846	2.08	0.225	1	lm.nb	Chemokines	NM_000206.1:595
SBNO2-mRNA	0.413	0.337	-0.248	1.07	1.33	0.842	2.11	0.226	1	lm.nb	Macrophage Functions	NM_014963.2:2002
FCGR2B-mRNA	0.667	0.546	-0.402	1.74	1.59	0.757	3.33	0.227	1	lm.nb	Regulation	NM_001002273.1:870
LAMP1-mRNA	0.227	0.186	-0.137	0.592	1.17	0.909	1.51	0.228	1	lm.nb	Transporter Functions	NM_005561.3:2070
GAGE1-mRNA	-0.953	0.788	-2.5	0.591	0.516	0.177	1.51	0.232	1	loglinear	CT Antigen	NM_001040663.2:1642
TNFRSF9-mRNA	0.45	0.372	-0.28	1.18	1.37	0.824	2.26	0.233	1	lm.nb	TNF Superfamily	NM_001561.4:255
TLR6-mRNA	0.355	0.294	-0.221	0.931	1.28	0.858	1.91	0.233	1	lm.nb	TLR	NM_006068.2:2530
PLA2G6-mRNA	0.678	0.562	-0.423	1.78	1.6	0.746	3.43	0.233	1	loglinear	Cell Functions	NM_001004426.1:1954
CXCL11-mRNA	0.639	0.53	-0.399	1.68	1.56	0.758	3.2	0.234	1	lm.nb	Chemokines, NK Cell Functions, T-Cell Functions	NM_005409.4:282
PSMD7-mRNA	0.176	0.146	-0.111	0.463	1.13	0.926	1.38	0.236	1	lm.nb		NM_002811.3:580
CD8A-mRNA	0.469	0.393	-0.301	1.24	1.38	0.811	2.36	0.239	1	lm.nb	Antigen Processing, Pathogen Defense, T-Cell Functions	NM_001768.5:1320
S100A8-mRNA	0.284	0.238	-0.183	0.751	1.22	0.881	1.68	0.239	1	lm.nb		NM_002964.3:115
MAP3K1-mRNA	0.656	0.551	-0.424	1.74	1.58	0.745	3.33	0.24	1	loglinear		NM_005921.1:2525
LY96-mRNA	0.553	0.469	-0.366	1.47	1.47	0.776	2.77	0.244	1	lm.nb		NM_015364.2:360
NFATC2-mRNA	0.369	0.314	-0.245	0.983	1.29	0.844	1.98	0.245	1	lm.nb	Regulation	NM_012340.3:1815
REL-mRNA	0.509	0.435	-0.344	1.36	1.42	0.788	2.57	0.248	1	lm.nb	Regulation	NM_002908.2:225
IGF2R-mRNA	0.466	0.4	-0.318	1.25	1.38	0.802	2.38	0.25	1	lm.nb		NM_000876.1:2605
IFNAR1-mRNA	0.344	0.297	-0.238	0.925	1.27	0.848	1.9	0.253	1	lm.nb	Pathogen Defense	NM_000629.2:3123
PSEN1-mRNA	0.829	0.718	-0.579	2.24	1.78	0.67	4.71	0.254	1	loglinear	Cell Functions	NM_000021.2:900
UBC-mRNA	0.29	0.253	-0.205	0.786	1.22	0.867	1.72	0.257	1	lm.nb		NM_021009.3:1875
FOS-mRNA	0.498	0.435	-0.354	1.35	1.41	0.783	2.55	0.257	1	lm.nb		NM_005252.2:1475
LILRA1-mRNA	-0.447	0.39	-1.21	0.318	0.734	0.432	1.25	0.258	1	lm.nb	Regulation	NM_006863.1:1719
THBD-mRNA	0.471	0.414	-0.34	1.28	1.39	0.79	2.43	0.261	1	lm.nb	Leukocyte Functions	NM_000361.2:1246
CKLF-mRNA	0.425	0.373	-0.307	1.16	1.34	0.808	2.23	0.261	1	lm.nb	Chemokines	NM_181640.2:275
MAF-mRNA	0.53	0.47	-0.391	1.45	1.44	0.763	2.73	0.265	1	lm.nb	Cell Functions, T-Cell Functions	NM_005360.4:888
F2RL1-mRNA	0.456	0.405	-0.338	1.25	1.37	0.791	2.38	0.266	1	lm.nb	Macrophage Functions, T-Cell Functions	NM_005242.3:940
CX3CR1-mRNA	0.638	0.567	-0.474	1.75	1.56	0.72	3.36	0.266	1	lm.nb	Chemokines, Microglial Functions	NM_001337.3:1040
LAMP3-mRNA	-0.518	0.464	-1.43	0.392	0.698	0.372	1.31	0.27	1	lm.nb	Cell Functions	NM_014398.3:1400
MS4A1-mRNA	0.536	0.481	-0.407	1.48	1.45	0.754	2.79	0.271	1	lm.nb	B-Cell Functions	NM_152866.2:620
IGF1R-mRNA	-0.363	0.329	-1.01	0.283	0.778	0.497	1.22	0.276	1	lm.nb	Senescence	NM_000875.2:455
BCL2-mRNA	-0.405	0.37	-1.13	0.321	0.755	0.456	1.25	0.279	1	lm.nb	Cell Cycle	NM_000657.2:947
TNFSF14-mRNA	0.402	0.37	-0.323	1.13	1.32	0.799	2.19	0.283	1	lm.nb	Cytokines, Regulation, T-Cell Functions, TNF Superfamily	NM_003807.3:612
LAMP2-mRNA	0.267	0.247	-0.217	0.751	1.2	0.86	1.68	0.285	1	lm.nb		NM_001122606.1:46
APP-mRNA	0.335	0.31	-0.273	0.943	1.26	0.827	1.92	0.286	1	lm.nb		NM_000484.3:1725
CCL23-mRNA	0.367	0.343	-0.306	1.04	1.29	0.809	2.05	0.29	1	lm.nb	Chemokines, Regulation	NM_145898.1:336
CD19-mRNA	-0.381	0.356	-1.08	0.318	0.768	0.473	1.25	0.291	1	lm.nb	B-Cell Functions, Regulation	NM_001770.4:1770
CDK1-mRNA	0.387	0.362	-0.323	1.1	1.31	0.799	2.14	0.291	1	lm.nb		NM_001786.4:178
CD79B-mRNA	-0.441	0.415	-1.25	0.373	0.737	0.419	1.29	0.294	1	lm.nb	B-Cell Functions	NM_021602.2:24
HLA-DQA1-mRNA	0.994	0.938	-0.844	2.83	1.99	0.557	7.12	0.294	1	loglinear	Antigen Processing	NM_002122.3:261
LCN2-mRNA	0.334	0.315	-0.284	0.951	1.26	0.821	1.93	0.295	1	lm.nb		NM_005564.3:325
IL12RB1-mRNA	0.424	0.402	-0.363	1.21	1.34	0.778	2.32	0.296	1	lm.nb	NK Cell Functions, T-Cell Functions	NM_005535.1:225
RELA-mRNA	0.385	0.366	-0.331	1.1	1.31	0.795	2.15	0.297	1	lm.nb		NM_021975.2:360
ATG10-mRNA	-0.401	0.38	-1.15	0.344	0.757	0.452	1.27	0.297	1	lm.nb	Transporter Functions	NM_001131028.1:985
IKBKE-mRNA	-0.299	0.286	-0.861	0.262	0.813	0.551	1.2	0.301	1	lm.nb		NM_014002.2:2470
IRAK4-mRNA	0.349	0.334	-0.306	1	1.27	0.809	2	0.302	1	lm.nb		NM_016123.1:2175
IL11RA-mRNA	-0.387	0.374	-1.12	0.346	0.765	0.46	1.27	0.306	1	lm.nb	Chemokines	NM_147162.1:400
NFKB2-mRNA	-0.323	0.314	-0.939	0.293	0.799	0.521	1.22	0.309	1	lm.nb		NM_002502.2:825
IL21R-mRNA	0.512	0.499	-0.466	1.49	1.43	0.724	2.81	0.31	1	lm.nb	Cell Functions	NM_021798.2:2080
LTB-mRNA	-0.558	0.546	-1.63	0.512	0.679	0.323	1.43	0.312	1	lm.nb	Cytokines, TNF Superfamily	NM_002341.1:330
RUNX1-mRNA	-0.234	0.232	-0.69	0.222	0.85	0.62	1.17	0.319	1	lm.nb	Regulation	NM_001754.4:635
CARD11-mRNA	0.378	0.376	-0.359	1.12	1.3	0.78	2.17	0.32	1	lm.nb	Regulation	NM_032415.2:1075
IL16-mRNA	0.296	0.298	-0.289	0.881	1.23	0.818	1.84	0.327	1	lm.nb	Interleukins	NM_004513.4:1262
MEF2C-mRNA	0.37	0.374	-0.364	1.1	1.29	0.777	2.15	0.328	1	lm.nb		NM_002397.3:2445
HAVCR2-mRNA	0.403	0.408	-0.397	1.2	1.32	0.76	2.3	0.328	1	lm.nb	Cell Functions	NM_032782.3:955
NCR1-mRNA	0.35	0.368	-0.371	1.07	1.27	0.773	2.1	0.346	1	lm.nb	Cell Functions, NK Cell Functions	NM_004829.5:602
S100A12-mRNA	0.284	0.299	-0.302	0.87	1.22	0.811	1.83	0.347	1	lm.nb		NM_005621.1:260
ITGA2B-mRNA	0.278	0.293	-0.296	0.853	1.21	0.814	1.81	0.347	1	lm.nb	Adhesion	NM_000419.3:740
MAPK8-mRNA	0.248	0.265	-0.272	0.767	1.19	0.828	1.7	0.355	1	lm.nb		NM_002750.2:945
CD3D-mRNA	0.421	0.452	-0.465	1.31	1.34	0.724	2.48	0.357	1	lm.nb	Regulation	NM_000732.4:110
HLA-C-mRNA	-0.293	0.315	-0.912	0.325	0.816	0.532	1.25	0.357	1	lm.nb	Antigen Processing, Cytotoxicity, Regulation	NM_002117.4:895
SLC11A1-mRNA	0.288	0.31	-0.32	0.896	1.22	0.801	1.86	0.358	1	lm.nb	Macrophage Functions	NM_000578.2:1965
EGR1-mRNA	0.36	0.391	-0.406	1.13	1.28	0.755	2.18	0.362	1	lm.nb	Senescence, T-Cell Functions	NM_001964.2:1505
CD180-mRNA	-0.463	0.506	-1.45	0.528	0.725	0.365	1.44	0.364	1	lm.nb		NM_005582.2:1036
MAPK1-mRNA	0.326	0.358	-0.375	1.03	1.25	0.771	2.04	0.366	1	lm.nb		NM_138957.2:430
MME-mRNA	0.355	0.392	-0.413	1.12	1.28	0.751	2.18	0.37	1	lm.nb	Cell Functions	NM_000902.2:5059
CYBB-mRNA	0.276	0.305	-0.322	0.873	1.21	0.8	1.83	0.371	1	lm.nb		NM_000397.3:2686
CSF3R-mRNA	0.234	0.26	-0.275	0.743	1.18	0.827	1.67	0.372	1	lm.nb	Cytokines	NM_156038.2:90
CD6-mRNA	0.331	0.368	-0.389	1.05	1.26	0.764	2.07	0.372	1	lm.nb	Cell Functions	NM_006725.3:1280
NUP107-mRNA	-0.4	0.444	-1.27	0.47	0.758	0.415	1.39	0.372	1	loglinear	Cell Cycle	NM_020401.2:1002
CXCL6-mRNA	-0.266	0.296	-0.847	0.315	0.832	0.556	1.24	0.374	1	lm.nb	Chemokines, Regulation	NM_002993.3:539
CD48-mRNA	0.258	0.288	-0.306	0.823	1.2	0.809	1.77	0.374	1	lm.nb		NM_001778.2:270
CXCR5-mRNA	0.397	0.447	-0.478	1.27	1.32	0.718	2.42	0.378	1	lm.nb	B-Cell Functions, Chemokines, T-Cell Functions	NM_001716.3:2618
CD3G-mRNA	0.467	0.528	-0.567	1.5	1.38	0.675	2.83	0.38	1	lm.nb	Regulation, T-Cell Functions	NM_000073.2:404
ABCB1-mRNA	0.377	0.427	-0.461	1.21	1.3	0.727	2.32	0.382	1	lm.nb		NM_000927.3:3910
JAM3-mRNA	0.368	0.42	-0.456	1.19	1.29	0.729	2.29	0.385	1	lm.nb		NM_032801.3:890
CYFIP2-mRNA	0.221	0.255	-0.278	0.721	1.17	0.825	1.65	0.389	1	lm.nb		NM_001037332.2:4043
NFKBIA-mRNA	0.245	0.284	-0.312	0.801	1.18	0.806	1.74	0.393	1	lm.nb		NM_020529.1:945
TLR7-mRNA	0.351	0.413	-0.458	1.16	1.28	0.728	2.23	0.399	1	lm.nb	Microglial Functions, TLR	NM_016562.3:4120
PSMB9-mRNA	0.225	0.267	-0.298	0.749	1.17	0.813	1.68	0.403	1	lm.nb	Antigen Processing	NM_002800.4:455
CCL3L1-mRNA	0.376	0.446	-0.498	1.25	1.3	0.708	2.38	0.403	1	lm.nb	Cytokines	NM_021006.4:421
TNFRSF1A-mRNA	0.288	0.341	-0.381	0.957	1.22	0.768	1.94	0.403	1	lm.nb	Chemokines, TNF Superfamily	NM_001065.2:515
TICAM1-mRNA	0.405	0.483	-0.54	1.35	1.32	0.688	2.55	0.405	1	lm.nb	Macrophage Functions	NM_014261.1:518
SYK-mRNA	0.242	0.291	-0.328	0.812	1.18	0.797	1.76	0.409	1	lm.nb	Macrophage Functions	NM_003177.3:1685
BCL6-mRNA	-0.295	0.357	-0.995	0.404	0.815	0.502	1.32	0.412	1	lm.nb	Regulation	NM_001706.2:675
BTLA-mRNA	-0.35	0.424	-1.18	0.48	0.785	0.441	1.4	0.413	1	lm.nb	Cell Functions	NM_181780.2:305
IRAK1-mRNA	0.146	0.177	-0.201	0.493	1.11	0.87	1.41	0.413	1	lm.nb		NM_001569.3:1995
CD36-mRNA	-0.32	0.389	-1.08	0.443	0.801	0.472	1.36	0.415	1	lm.nb	Transporter Functions	NM_001001548.2:705
MSR1-mRNA	0.378	0.462	-0.528	1.28	1.3	0.693	2.43	0.418	1	lm.nb	Cell Functions	NM_002445.3:326
BTK-mRNA	-0.26	0.324	-0.895	0.375	0.835	0.538	1.3	0.426	1	lm.nb		NM_000061.1:570
MAPK3-mRNA	0.296	0.371	-0.431	1.02	1.23	0.742	2.03	0.429	1	lm.nb		NM_001040056.1:580
CLEC5A-mRNA	-0.362	0.456	-1.26	0.532	0.778	0.419	1.45	0.431	1	lm.nb		NM_013252.2:615
IRAK2-mRNA	0.366	0.462	-0.54	1.27	1.29	0.688	2.41	0.432	1	lm.nb		NM_001570.3:1285
MERTK-mRNA	0.344	0.435	-0.508	1.2	1.27	0.703	2.29	0.433	1	lm.nb	Transporter Functions	NM_006343.2:665
HLA-DMB-mRNA	0.281	0.356	-0.417	0.98	1.22	0.749	1.97	0.433	1	lm.nb	Antigen Processing	NM_002118.3:20
MR1-mRNA	-0.292	0.371	-1.02	0.434	0.817	0.494	1.35	0.434	1	lm.nb	Antigen Processing	NM_001531.2:7695
TFRC-mRNA	0.315	0.4	-0.468	1.1	1.24	0.723	2.14	0.434	1	lm.nb		NM_003234.1:1220
TNFRSF14-mRNA	0.175	0.221	-0.26	0.609	1.13	0.835	1.52	0.435	1	lm.nb	B-Cell Functions, Regulation, T-Cell Functions, TNF Superfamily	NM_003820.2:916
CCL5-mRNA	0.297	0.378	-0.445	1.04	1.23	0.734	2.05	0.437	1	lm.nb	Chemokines, Cytokines	NM_002985.2:280
FCER1A-mRNA	-0.317	0.406	-1.11	0.478	0.803	0.463	1.39	0.439	1	lm.nb		NM_002001.2:114
CR1-mRNA	-0.301	0.387	-1.06	0.458	0.811	0.479	1.37	0.44	1	lm.nb		NM_000651.4:1695
ADORA2A-mRNA	0.295	0.38	-0.45	1.04	1.23	0.732	2.06	0.441	1	lm.nb	Cell Functions	NM_000675.3:1095
BAX-mRNA	0.194	0.255	-0.305	0.694	1.14	0.809	1.62	0.45	1	lm.nb	Cell Cycle, Regulation	NM_138761.3:342
ITGAM-mRNA	0.22	0.292	-0.352	0.792	1.16	0.784	1.73	0.455	1	lm.nb	Adhesion, Transporter Functions	NM_000632.3:515
LTBR-mRNA	-0.21	0.282	-0.762	0.342	0.864	0.59	1.27	0.459	1	lm.nb	Chemokines	NM_002342.1:1435
BID-mRNA	-0.232	0.319	-0.857	0.393	0.851	0.552	1.31	0.47	1	lm.nb	Cell Cycle, Regulation	NM_001196.2:1875
CD27-mRNA	-0.315	0.432	-1.16	0.533	0.804	0.447	1.45	0.47	1	lm.nb	B-Cell Functions, T-Cell Functions	NM_001242.4:330
ABL1-mRNA	0.343	0.473	-0.584	1.27	1.27	0.667	2.41	0.472	1	loglinear	Cell Cycle, Regulation, Senescence	NM_005157.3:3200
CD38-mRNA	0.231	0.322	-0.401	0.864	1.17	0.758	1.82	0.476	1	lm.nb	B-Cell Functions, Regulation, T-Cell Functions	NM_001775.2:460
PLAUR-mRNA	0.227	0.317	-0.394	0.849	1.17	0.761	1.8	0.477	1	lm.nb		NM_001005376.1:440
ITGB2-mRNA	0.187	0.265	-0.332	0.707	1.14	0.795	1.63	0.483	1	lm.nb	Adhesion, Regulation	NM_000211.2:520
TYK2-mRNA	0.477	0.681	-0.858	1.81	1.39	0.552	3.51	0.487	1	loglinear	Cytokines, Pathogen Defense, Regulation	NM_003331.3:485
TOLLIP-mRNA	0.189	0.273	-0.347	0.725	1.14	0.786	1.65	0.493	1	lm.nb		NM_019009.2:1320
ELK1-mRNA	-0.345	0.502	-1.33	0.639	0.787	0.398	1.56	0.496	1	lm.nb		NM_005229.3:2350
TXNIP-mRNA	0.131	0.194	-0.249	0.512	1.1	0.841	1.43	0.502	1	lm.nb		NM_006472.1:255
CREB5-mRNA	-0.298	0.446	-1.17	0.576	0.813	0.444	1.49	0.507	1	lm.nb		NM_182898.2:1885
HLA-B-mRNA	0.122	0.184	-0.239	0.484	1.09	0.847	1.4	0.511	1	lm.nb	Antigen Processing, Cytotoxicity, Regulation	NM_005514.6:937
BCL2L1-mRNA	-0.244	0.376	-0.981	0.493	0.844	0.507	1.41	0.52	1	lm.nb		NM_001191.2:260
GZMK-mRNA	-0.247	0.385	-1	0.508	0.842	0.499	1.42	0.524	1	lm.nb	Cell Functions, Cytotoxicity	NM_002104.2:700
PRKCD-mRNA	-0.177	0.278	-0.722	0.368	0.885	0.606	1.29	0.527	1	lm.nb	Senescence	NM_006254.3:2165
NFATC1-mRNA	0.189	0.302	-0.402	0.781	1.14	0.757	1.72	0.534	1	lm.nb	Regulation	NM_172389.1:1984
OSM-mRNA	-0.263	0.423	-1.09	0.566	0.833	0.469	1.48	0.537	1	lm.nb	Cell Functions	NM_020530.4:580
TNFSF12-mRNA	0.245	0.399	-0.537	1.03	1.19	0.689	2.04	0.542	1	lm.nb	Chemokines, TNF Superfamily	NM_003809.2:339
TGFB1-mRNA	-0.207	0.338	-0.87	0.455	0.866	0.547	1.37	0.543	1	lm.nb	Interleukins, Regulation	NM_000660.3:1260
LBP-mRNA	-0.204	0.345	-0.88	0.472	0.868	0.543	1.39	0.557	1	lm.nb	Macrophage Functions	NM_004139.2:792
LCK-mRNA	0.226	0.389	-0.537	0.989	1.17	0.689	1.99	0.564	1	lm.nb	Regulation, T-Cell Functions	NM_005356.2:1260
C1QBP-mRNA	0.186	0.324	-0.448	0.821	1.14	0.733	1.77	0.567	1	lm.nb	Chemokines	NM_001212.3:745
IL3RA-mRNA	0.236	0.419	-0.585	1.06	1.18	0.666	2.08	0.576	1	lm.nb	Cell Functions	NM_002183.2:745
F13A1-mRNA	0.248	0.442	-0.617	1.11	1.19	0.652	2.16	0.576	1	lm.nb	Cell Functions	NM_000129.3:3196
CASP1-mRNA	0.212	0.38	-0.533	0.958	1.16	0.691	1.94	0.58	1	lm.nb		NM_001223.3:971
IKBKB-mRNA	-0.168	0.304	-0.763	0.427	0.89	0.589	1.34	0.583	1	lm.nb		NM_001556.1:1995
SPA17-mRNA	0.176	0.327	-0.465	0.817	1.13	0.725	1.76	0.592	1	lm.nb	CT Antigen	NM_017425.3:175
CD33-mRNA	0.167	0.315	-0.45	0.784	1.12	0.732	1.72	0.598	1	lm.nb		NM_001177608.1:730
ADA-mRNA	0.159	0.301	-0.431	0.749	1.12	0.742	1.68	0.599	1	lm.nb	B-Cell Functions, T-Cell Functions	NM_000022.2:1300
GPI-mRNA	0.147	0.278	-0.398	0.692	1.11	0.759	1.62	0.6	1	lm.nb		NM_000175.2:1695
BLK-mRNA	-0.188	0.357	-0.888	0.512	0.878	0.541	1.43	0.601	1	lm.nb	B-Cell Functions	NM_001715.2:990
EPCAM-mRNA	-0.184	0.353	-0.876	0.508	0.88	0.545	1.42	0.605	1	lm.nb	Adhesion, Cell Functions	NM_002354.1:415
VEGFA-mRNA	-0.267	0.513	-1.27	0.739	0.831	0.414	1.67	0.606	1	lm.nb	Cytokines, Leukocyte Functions	NM_001025366.1:1325
SELL-mRNA	0.18	0.352	-0.511	0.87	1.13	0.702	1.83	0.612	1	lm.nb	Regulation	NR_029467.1:1585
MIF-mRNA	-0.191	0.377	-0.931	0.549	0.876	0.525	1.46	0.615	1	lm.nb		NM_002415.1:319
IFI35-mRNA	-0.191	0.384	-0.943	0.562	0.876	0.52	1.48	0.622	1	lm.nb	Chemokines	NM_005533.3:415
PNMA1-mRNA	0.159	0.322	-0.472	0.789	1.12	0.721	1.73	0.624	1	lm.nb		NM_006029.4:1565
HLA-DOB-mRNA	0.178	0.361	-0.53	0.886	1.13	0.692	1.85	0.625	1	lm.nb	Antigen Processing, Cytokines	NM_002120.3:230
CHIT1-mRNA	0.145	0.299	-0.442	0.732	1.11	0.736	1.66	0.631	1	lm.nb	Cell Functions	NM_003465.2:410
SLAMF1-mRNA	0.246	0.518	-0.77	1.26	1.19	0.586	2.4	0.638	1	lm.nb		NM_003037.2:580
IL23A-mRNA	0.178	0.39	-0.586	0.943	1.13	0.666	1.92	0.65	1	lm.nb	Interleukins	NM_016584.2:411
TAB1-mRNA	-0.163	0.359	-0.867	0.542	0.893	0.548	1.46	0.653	1	lm.nb		NM_153497.2:614
CLEC4C-mRNA	-0.197	0.453	-1.09	0.691	0.872	0.471	1.61	0.666	1	lm.nb		NM_203503.1:570
FCGR1A-mRNA	0.203	0.469	-0.716	1.12	1.15	0.609	2.18	0.667	1	lm.nb		NM_000566.3:1545
CCR2-mRNA	-0.201	0.467	-1.12	0.714	0.87	0.461	1.64	0.669	1	lm.nb	Cytokines	NM_001123041.2:743
NOD2-mRNA	0.176	0.409	-0.626	0.978	1.13	0.648	1.97	0.669	1	lm.nb	Cytokines	NM_022162.1:4080
HCK-mRNA	0.105	0.253	-0.391	0.602	1.08	0.762	1.52	0.68	1	lm.nb	Leukocyte Functions	NM_002110.2:260
C1R-mRNA	0.136	0.328	-0.507	0.779	1.1	0.704	1.72	0.681	1	lm.nb	Complement	NM_001733.4:760
MAP4K2-mRNA	-0.0999	0.242	-0.574	0.374	0.933	0.672	1.3	0.681	1	lm.nb		NM_004579.2:1610
CCL20-mRNA	0.144	0.35	-0.541	0.829	1.1	0.687	1.78	0.683	1	lm.nb	Chemokines	NM_004591.1:35
NOD1-mRNA	-0.12	0.294	-0.697	0.457	0.92	0.617	1.37	0.685	1	lm.nb		NM_006092.1:3285
ICAM2-mRNA	0.133	0.352	-0.556	0.822	1.1	0.68	1.77	0.706	1	lm.nb	Adhesion, Regulation	NM_000873.3:415
GTF3C1-mRNA	0.0959	0.254	-0.403	0.594	1.07	0.756	1.51	0.708	1	lm.nb	Cell Functions	NM_001520.3:2904
GZMM-mRNA	0.126	0.34	-0.54	0.793	1.09	0.688	1.73	0.712	1	lm.nb	Cell Functions, Cytotoxicity	NM_005317.2:669
IFI27-mRNA	0.279	0.775	-1.24	1.8	1.21	0.423	3.48	0.721	1	loglinear	Chemokines	NM_005532.3:390
SPN-mRNA	-0.156	0.437	-1.01	0.7	0.898	0.496	1.62	0.723	1	lm.nb	Regulation	NM_003123.3:2345
CCR3-mRNA	-0.149	0.422	-0.975	0.677	0.902	0.509	1.6	0.725	1	lm.nb	Chemokines	NM_001837.2:980
MEFV-mRNA	0.116	0.343	-0.557	0.789	1.08	0.68	1.73	0.736	1	lm.nb		NM_000243.2:1162
TIRAP-mRNA	-0.133	0.393	-0.902	0.637	0.912	0.535	1.55	0.737	1	lm.nb		NM_148910.2:661
CCND3-mRNA	0.112	0.335	-0.544	0.769	1.08	0.686	1.7	0.739	1	lm.nb	Cell Cycle	NM_001760.2:1215
NCF4-mRNA	0.0964	0.292	-0.476	0.669	1.07	0.719	1.59	0.743	1	lm.nb		NM_000631.4:210
ITGA4-mRNA	0.0962	0.293	-0.478	0.67	1.07	0.718	1.59	0.744	1	lm.nb	Adhesion, Regulation	NM_000885.4:975
HLA-DMA-mRNA	0.0874	0.267	-0.436	0.611	1.06	0.739	1.53	0.745	1	lm.nb	Antigen Processing, Regulation	NM_006120.3:380
ITGA6-mRNA	0.109	0.334	-0.546	0.764	1.08	0.685	1.7	0.746	1	lm.nb	Adhesion	NM_000210.1:3065
ITGB4-mRNA	0.124	0.385	-0.631	0.878	1.09	0.646	1.84	0.749	1	lm.nb	Adhesion	NM_001005731.1:4151
IL18R1-mRNA	0.12	0.373	-0.612	0.852	1.09	0.654	1.8	0.75	1	lm.nb	NK Cell Functions, T-Cell Functions	NM_003855.2:2025
MUC1-mRNA	0.117	0.38	-0.627	0.862	1.08	0.647	1.82	0.759	1	lm.nb		NM_001018017.1:725
SH2B2-mRNA	-0.124	0.404	-0.915	0.668	0.918	0.53	1.59	0.761	1	lm.nb	Regulation	NM_020979.3:1567
HLA-DQB1-mRNA	0.161	0.535	-0.888	1.21	1.12	0.54	2.31	0.765	1	lm.nb	Antigen Processing	NM_002123.3:384
IL6-mRNA	0.162	0.542	-0.9	1.22	1.12	0.536	2.34	0.766	1	lm.nb	Interleukins	NM_000600.1:220
TICAM2-mRNA	0.129	0.433	-0.72	0.978	1.09	0.607	1.97	0.767	1	lm.nb		NM_021649.4:3234
TP53-mRNA	0.119	0.409	-0.682	0.92	1.09	0.623	1.89	0.771	1	lm.nb	T-Cell Functions	NM_000546.2:1330
GZMA-mRNA	0.134	0.476	-0.799	1.07	1.1	0.575	2.1	0.779	1	lm.nb	Cell Functions, Cytotoxicity	NM_006144.2:155
ST6GAL1-mRNA	-0.127	0.479	-1.07	0.811	0.916	0.478	1.75	0.792	1	lm.nb		NM_003032.2:1300
PLAU-mRNA	0.121	0.458	-0.778	1.02	1.09	0.583	2.03	0.793	1	lm.nb	Senescence	NM_002658.2:793
TFE3-mRNA	-0.0728	0.282	-0.625	0.479	0.951	0.648	1.39	0.797	1	lm.nb		NM_006521.3:2935
CD8B-mRNA	0.0995	0.391	-0.666	0.865	1.07	0.63	1.82	0.8	1	lm.nb	Regulation, T-Cell Functions	NM_004931.3:440
TRAF2-mRNA	0.0553	0.218	-0.372	0.482	1.04	0.773	1.4	0.801	1	lm.nb		NM_021138.3:1325
CEACAM8-mRNA	0.0611	0.245	-0.42	0.542	1.04	0.748	1.46	0.804	1	lm.nb	Adhesion, Chemokines	NM_001816.3:825
STAT5B-mRNA	0.0979	0.393	-0.673	0.869	1.07	0.627	1.83	0.805	1	lm.nb	Chemokines, Regulation	NM_012448.3:200
BST1-mRNA	0.0823	0.335	-0.575	0.74	1.06	0.671	1.67	0.807	1	lm.nb		NM_004334.2:710
CFP-mRNA	0.0741	0.306	-0.525	0.673	1.05	0.695	1.59	0.809	1	lm.nb		NM_002621.2:380
IL18-mRNA	-0.0631	0.267	-0.587	0.461	0.957	0.666	1.38	0.814	1	lm.nb	Interleukins, NK Cell Functions, T-Cell Functions	NM_001562.2:48
KLRG1-mRNA	0.129	0.549	-0.948	1.21	1.09	0.518	2.31	0.815	1	lm.nb	NK Cell Functions, Regulation	NM_005810.3:65
MAP3K7-mRNA	0.122	0.521	-0.899	1.14	1.09	0.536	2.21	0.815	1	loglinear		NM_145333.1:670
BIRC5-mRNA	-0.0519	0.222	-0.487	0.383	0.965	0.714	1.3	0.816	1	lm.nb	Cell Cycle	NM_001168.2:1215
PYCARD-mRNA	-0.0921	0.395	-0.866	0.682	0.938	0.549	1.6	0.817	1	lm.nb		NM_013258.3:714
AMICA1-mRNA	0.0871	0.377	-0.651	0.826	1.06	0.637	1.77	0.818	1	lm.nb	Regulation	NM_153206.2:620
LRP1-mRNA	0.0908	0.399	-0.691	0.872	1.06	0.619	1.83	0.821	1	lm.nb		NM_002332.2:4240
CD24-mRNA	-0.0785	0.347	-0.759	0.602	0.947	0.591	1.52	0.822	1	lm.nb		NM_013230.2:95
CD99-mRNA	-0.0446	0.203	-0.443	0.353	0.97	0.736	1.28	0.827	1	lm.nb		NM_002414.3:625
IKBKG-mRNA	0.0495	0.241	-0.424	0.523	1.03	0.746	1.44	0.838	1	lm.nb		NM_003639.2:470
CD22-mRNA	0.065	0.343	-0.608	0.738	1.05	0.656	1.67	0.851	1	lm.nb		NM_001771.2:2515
LILRB2-mRNA	0.0594	0.324	-0.575	0.694	1.04	0.671	1.62	0.855	1	lm.nb	Regulation	NM_005874.1:595
APOE-mRNA	0.0804	0.455	-0.812	0.973	1.06	0.57	1.96	0.861	1	lm.nb	Transporter Functions	NM_000041.2:96
CSF3-mRNA	0.0886	0.512	-0.915	1.09	1.06	0.53	2.13	0.863	1	lm.nb	Cell Functions	NM_000759.3:851
CFD-mRNA	0.0671	0.389	-0.695	0.829	1.05	0.618	1.78	0.864	1	lm.nb		NM_001928.2:859
HLA-A-mRNA	0.0375	0.222	-0.398	0.473	1.03	0.759	1.39	0.867	1	lm.nb	Antigen Processing, Cytotoxicity, Regulation	NM_002116.5:1000
MAP2K2-mRNA	-0.0376	0.232	-0.491	0.416	0.974	0.711	1.33	0.872	1	lm.nb		NM_030662.2:1325
CEACAM1-mRNA	0.0566	0.355	-0.639	0.752	1.04	0.642	1.68	0.874	1	lm.nb	Adhesion	NM_001712.3:2455
TTK-mRNA	0.0491	0.319	-0.576	0.674	1.03	0.671	1.6	0.878	1	lm.nb		NM_003318.3:1200
BLNK-mRNA	-0.0594	0.415	-0.873	0.754	0.96	0.546	1.69	0.887	1	lm.nb		NM_013314.2:930
CCR5-mRNA	-0.0501	0.355	-0.746	0.646	0.966	0.596	1.56	0.888	1	lm.nb	Cytokines, T-Cell Functions	NM_000579.1:2730
MICA-mRNA	0.0463	0.332	-0.604	0.696	1.03	0.658	1.62	0.89	1	lm.nb	Regulation	NM_000247.1:550
FCER1G-mRNA	-0.031	0.241	-0.503	0.441	0.979	0.706	1.36	0.898	1	lm.nb	Regulation	NM_004106.1:36
TLR8-mRNA	0.0401	0.317	-0.581	0.661	1.03	0.668	1.58	0.9	1	lm.nb	TLR	NM_016610.2:2310
C3AR1-mRNA	0.0479	0.381	-0.699	0.795	1.03	0.616	1.74	0.901	1	lm.nb	Regulation	NM_004054.2:415
SMAD2-mRNA	0.0441	0.36	-0.661	0.749	1.03	0.633	1.68	0.903	1	lm.nb	Cell Functions	NM_005901.5:1678
DOCK9-mRNA	-0.0442	0.374	-0.778	0.69	0.97	0.583	1.61	0.906	1	lm.nb	Cell Functions	NM_001130048.1:1020
F12-mRNA	-0.0417	0.379	-0.785	0.701	0.971	0.581	1.63	0.913	1	lm.nb		NM_000505.3:1862
ENG-mRNA	0.0469	0.429	-0.793	0.887	1.03	0.577	1.85	0.913	1	lm.nb		NM_001114753.1:1480
ARG1-mRNA	0.0311	0.291	-0.539	0.602	1.02	0.688	1.52	0.915	1	lm.nb		NM_000045.2:505
CD96-mRNA	-0.0326	0.335	-0.69	0.625	0.978	0.62	1.54	0.923	1	lm.nb	Regulation	NM_005816.4:1355
TFEB-mRNA	-0.0296	0.324	-0.665	0.606	0.98	0.631	1.52	0.928	1	lm.nb		NM_007162.2:2026
CD59-mRNA	-0.0243	0.289	-0.591	0.543	0.983	0.664	1.46	0.933	1	lm.nb		NM_000611.4:730
ATG12-mRNA	0.0267	0.364	-0.687	0.74	1.02	0.621	1.67	0.942	1	lm.nb		NM_004707.2:25
CEACAM6-mRNA	-0.0213	0.305	-0.618	0.576	0.985	0.651	1.49	0.945	1	lm.nb	Adhesion	NM_002483.4:1217
LY86-mRNA	0.0265	0.416	-0.788	0.841	1.02	0.579	1.79	0.949	1	lm.nb		NM_004271.3:255
CCL3-mRNA	-0.0262	0.411	-0.832	0.78	0.982	0.562	1.72	0.949	1	lm.nb	Chemokines, Regulation	NM_002983.2:159
CD84-mRNA	0.0168	0.349	-0.667	0.701	1.01	0.63	1.63	0.962	1	lm.nb		NM_001184879.1:28
ATG7-mRNA	-0.0153	0.357	-0.716	0.685	0.989	0.609	1.61	0.966	1	lm.nb	Transporter Functions	NM_001136031.2:810
LAIR2-mRNA	-0.00844	0.287	-0.571	0.554	0.994	0.673	1.47	0.977	1	lm.nb	Cell Functions	NM_002288.3:524
CD83-mRNA	0.00881	0.306	-0.591	0.609	1.01	0.664	1.52	0.977	1	lm.nb		NM_004233.3:1960
CLEC4A-mRNA	0.00817	0.307	-0.593	0.609	1.01	0.663	1.53	0.979	1	lm.nb		NM_194448.2:388
LY9-mRNA	0.0103	0.448	-0.869	0.889	1.01	0.548	1.85	0.982	1	lm.nb		NM_001033667.1:260
PIN1-mRNA	-0.00693	0.308	-0.61	0.596	0.995	0.655	1.51	0.982	1	lm.nb		NM_006221.2:434
MAVS-mRNA	0.00791	0.407	-0.79	0.805	1.01	0.579	1.75	0.985	1	lm.nb		NM_020746.3:3460
POU2F2-mRNA	-0.00596	0.329	-0.652	0.64	0.996	0.636	1.56	0.986	1	lm.nb		NM_002698.2:908
TRAF3-mRNA	0.00497	0.307	-0.597	0.607	1	0.661	1.52	0.987	1	lm.nb		NM_145725.1:1795
IL17RA-mRNA	0.0026	0.263	-0.512	0.518	1	0.701	1.43	0.992	1	lm.nb	Cell Functions	NM_014339.6:482
CCR4-mRNA	0.00248	0.417	-0.815	0.82	1	0.569	1.76	0.995	1	lm.nb	Chemokines, Cytokines, Regulation, T-Cell Functions	NM_005508.4:35
ENTPD1-mRNA	0.00127	0.38	-0.744	0.747	1	0.597	1.68	0.997	1	lm.nb		NM_001098175.1:8830

## Sheet: SMM Group 2 vs 3
SMM Group 2 vs 3	Log2 fold change	std error (log2)	Lower confidence limit (log2)	Upper confidence limit (log2)	Linear fold change	Lower confidence limit (linear)	Upper confidence limit (linear)	P-value	BY.p.value	method	Gene.sets	probe.ID
GZMA-mRNA	-3.42	0.312	-4.04	-2.81	0.0932	0.061	0.142	7.32e-09	8.83e-06	lm.nb	Cell Functions, Cytotoxicity	NM_006144.2:155
CD3E-mRNA	-2.65	0.242	-3.12	-2.18	0.159	0.115	0.221	7.62e-09	8.83e-06	lm.nb	B-Cell Functions, Cell Functions, T-Cell Functions	NM_000733.2:75
CD247-mRNA	-2.36	0.218	-2.79	-1.94	0.194	0.144	0.261	8.61e-09	8.83e-06	lm.nb	Regulation	NM_198053.1:1490
CXCR3-mRNA	-2.57	0.242	-3.05	-2.1	0.168	0.121	0.233	1.18e-08	8.83e-06	lm.nb	Chemokines, NK Cell Functions, T-Cell Functions	NM_001504.1:80
FLT3LG-mRNA	-2.29	0.217	-2.71	-1.86	0.205	0.153	0.275	1.32e-08	8.83e-06	lm.nb	Cytokines	NM_001459.3:360
KLRB1-mRNA	-2.47	0.235	-2.93	-2.01	0.18	0.131	0.248	1.4e-08	8.83e-06	lm.nb	Chemokines, NK Cell Functions	NM_002258.2:85
ZAP70-mRNA	-2.26	0.219	-2.69	-1.83	0.208	0.155	0.28	1.72e-08	9.31e-06	lm.nb		NM_001079.3:1175
IL2RB-mRNA	-2.45	0.241	-2.92	-1.98	0.183	0.132	0.254	2.19e-08	9.49e-06	lm.nb	Cytokines	NM_000878.2:1980
CCL5-mRNA	-2.47	0.244	-2.95	-1.99	0.18	0.13	0.251	2.25e-08	9.49e-06	lm.nb	Chemokines, Cytokines	NM_002985.2:280
CARD11-mRNA	-2.71	0.271	-3.25	-2.18	0.152	0.105	0.22	2.73e-08	9.51e-06	lm.nb	Regulation	NM_032415.2:1075
GZMB-mRNA	-3.29	0.331	-3.94	-2.64	0.102	0.0652	0.16	2.97e-08	9.51e-06	lm.nb	Cell Functions, Cytotoxicity	NM_004131.3:540
AKT3-mRNA	-1.41	0.142	-1.69	-1.13	0.376	0.31	0.456	3.07e-08	9.51e-06	lm.nb	Cell Functions	NM_181690.1:755
ICOS-mRNA	-2.91	0.296	-3.49	-2.33	0.133	0.0888	0.199	3.49e-08	9.51e-06	lm.nb	Cell Functions	NM_012092.2:640
IL21R-mRNA	-2.83	0.288	-3.39	-2.26	0.141	0.0954	0.208	3.51e-08	9.51e-06	lm.nb	Cell Functions	NM_021798.2:2080
HLA-DOB-mRNA	-1.92	0.202	-2.32	-1.53	0.264	0.201	0.347	5.34e-08	1.35e-05	lm.nb	Antigen Processing, Cytokines	NM_002120.3:230
LTA-mRNA	-3.13	0.335	-3.79	-2.48	0.114	0.0722	0.179	6.8e-08	1.61e-05	lm.nb	Chemokines	NM_000595.2:885
CD2-mRNA	-2.37	0.256	-2.87	-1.86	0.194	0.137	0.275	8.19e-08	1.83e-05	lm.nb	NK Cell Functions, T-Cell Functions	NM_001767.3:687
PRF1-mRNA	-2.93	0.32	-3.56	-2.31	0.131	0.0848	0.202	9.19e-08	1.93e-05	lm.nb	Cytotoxicity, Pathogen Defense	NM_005041.3:2120
CD96-mRNA	-1.62	0.177	-1.96	-1.27	0.326	0.256	0.415	9.65e-08	1.93e-05	lm.nb	Regulation	NM_005816.4:1355
NFATC2-mRNA	-2.23	0.249	-2.72	-1.75	0.213	0.152	0.298	1.24e-07	2.35e-05	lm.nb	Regulation	NM_012340.3:1815
TTK-mRNA	1.12	0.129	0.872	1.38	2.18	1.83	2.6	1.72e-07	2.87e-05	lm.nb		NM_003318.3:1200
SIGIRR-mRNA	-1.67	0.191	-2.04	-1.29	0.315	0.243	0.408	1.74e-07	2.87e-05	lm.nb		NM_021805.2:469
CD99-mRNA	-1.1	0.125	-1.34	-0.85	0.468	0.395	0.555	1.74e-07	2.87e-05	lm.nb		NM_002414.3:625
DOCK9-mRNA	-2.43	0.282	-2.98	-1.88	0.186	0.126	0.272	2.1e-07	3.32e-05	lm.nb	Cell Functions	NM_001130048.1:1020
CD7-mRNA	-2.63	0.315	-3.25	-2.02	0.161	0.105	0.247	3.08e-07	4.51e-05	lm.nb	NK Cell Functions, Regulation, T-Cell Functions	NM_006137.6:440
LAG3-mRNA	-2.53	0.303	-3.13	-1.94	0.173	0.115	0.261	3.14e-07	4.51e-05	lm.nb	Regulation, T-Cell Functions	NM_002286.5:1735
GZMK-mRNA	-2.25	0.27	-2.78	-1.72	0.21	0.146	0.303	3.24e-07	4.51e-05	lm.nb	Cell Functions, Cytotoxicity	NM_002104.2:700
ITGAL-mRNA	-2.25	0.27	-2.78	-1.72	0.21	0.146	0.304	3.33e-07	4.51e-05	lm.nb	Adhesion, Regulation	NM_002209.2:3905
BTLA-mRNA	-2.33	0.287	-2.9	-1.77	0.198	0.134	0.293	4.45e-07	5.82e-05	lm.nb	Cell Functions	NM_181780.2:305
GZMM-mRNA	-2.04	0.251	-2.53	-1.55	0.244	0.173	0.343	4.65e-07	5.89e-05	lm.nb	Cell Functions, Cytotoxicity	NM_005317.2:669
CDK1-mRNA	1.46	0.183	1.1	1.82	2.75	2.14	3.52	5.76e-07	7.02e-05	lm.nb		NM_001786.4:178
TAP1-mRNA	-1.78	0.223	-2.22	-1.34	0.292	0.215	0.395	5.91e-07	7.02e-05	lm.nb	Antigen Processing	NM_000593.5:2075
IFI16-mRNA	-1.79	0.226	-2.23	-1.34	0.29	0.213	0.394	6.54e-07	7.52e-05	lm.nb	Chemokines	NM_005531.1:2255
IL1B-mRNA	-3.11	0.396	-3.89	-2.34	0.116	0.0677	0.198	6.92e-07	7.73e-05	lm.nb	Chemokines, Cytokines, Interleukins, Pathogen Defense, Regulation	NM_000576.2:840
IL1A-mRNA	-3.64	0.464	-4.55	-2.73	0.0804	0.0428	0.151	7.22e-07	7.83e-05	lm.nb	Cytokines, Interleukins	NM_000575.3:1085
PSMB8-mRNA	-0.991	0.129	-1.24	-0.739	0.503	0.422	0.599	8.91e-07	9.4e-05	lm.nb	Chemokines	NM_004159.4:1215
CD83-mRNA	-1.57	0.207	-1.98	-1.17	0.336	0.253	0.445	1.05e-06	0.000108	lm.nb		NM_004233.3:1960
IL6ST-mRNA	-1.41	0.187	-1.78	-1.05	0.376	0.292	0.484	1.14e-06	0.000114	lm.nb	Chemokines	NM_002184.2:2505
BIRC5-mRNA	1.33	0.176	0.982	1.67	2.51	1.98	3.19	1.2e-06	0.000117	lm.nb	Cell Cycle	NM_001168.2:1215
BCL2-mRNA	-1.6	0.214	-2.02	-1.18	0.329	0.246	0.441	1.34e-06	0.000127	lm.nb	Cell Cycle	NM_000657.2:947
JAK1-mRNA	-0.849	0.115	-1.07	-0.623	0.555	0.475	0.649	1.58e-06	0.000142	lm.nb	Cytokines, Regulation	NM_002227.1:285
IL23A-mRNA	-1.94	0.264	-2.46	-1.43	0.26	0.182	0.372	1.6e-06	0.000142	lm.nb	Interleukins	NM_016584.2:411
GZMH-mRNA	-3.26	0.442	-4.12	-2.39	0.105	0.0574	0.191	1.6e-06	0.000142	lm.nb	Cell Functions, Cytotoxicity	NM_033423.3:705
KLRC1-mRNA	-3.02	0.418	-3.84	-2.21	0.123	0.0696	0.217	2e-06	0.00017	lm.nb	NK Cell Functions, Regulation	NM_002259.3:335
HLA-E-mRNA	-1.03	0.143	-1.31	-0.753	0.489	0.402	0.593	2.03e-06	0.00017	lm.nb	Regulation	NM_005516.4:1204
IFNG-mRNA	-5.19	0.72	-6.6	-3.78	0.0274	0.0103	0.0727	2.07e-06	0.00017	lm.nb	Cytokines, Interleukins, Leukocyte Functions, Macrophage Functions, NK Cell Functions, T-Cell Functions	NM_000619.2:970
ISG20-mRNA	-2.31	0.321	-2.94	-1.68	0.201	0.13	0.312	2.13e-06	0.00017	lm.nb		NM_002201.4:358
CD6-mRNA	-1.63	0.226	-2.07	-1.18	0.324	0.238	0.441	2.15e-06	0.00017	lm.nb	Cell Functions	NM_006725.3:1280
IL15RA-mRNA	-1.31	0.184	-1.67	-0.951	0.403	0.314	0.517	2.39e-06	0.000185	lm.nb	Chemokines	NM_002189.2:505
IRF8-mRNA	-2.05	0.289	-2.62	-1.48	0.241	0.163	0.357	2.52e-06	0.000185	lm.nb	Chemokines, Regulation	NM_002163.2:253
FYN-mRNA	-1.7	0.24	-2.17	-1.23	0.307	0.222	0.426	2.52e-06	0.000185	lm.nb	Transporter Functions	NM_002037.3:765
ICAM1-mRNA	-1.64	0.231	-2.09	-1.18	0.322	0.235	0.44	2.53e-06	0.000185	lm.nb	Adhesion, Regulation	NM_000201.2:2253
SH2D1A-mRNA	-1.64	0.232	-2.1	-1.19	0.321	0.234	0.44	2.69e-06	0.000192	lm.nb		NM_001114937.2:495
CD3D-mRNA	-2.14	0.306	-2.74	-1.55	0.226	0.149	0.343	2.91e-06	0.000204	lm.nb	Regulation	NM_000732.4:110
FEZ1-mRNA	-3.05	0.436	-3.9	-2.19	0.121	0.0669	0.219	3.08e-06	0.000212	lm.nb	Cell Functions	NM_005103.4:426
TAP2-mRNA	-1.53	0.22	-1.96	-1.1	0.346	0.257	0.467	3.18e-06	0.000215	lm.nb	Antigen Processing	NM_000544.3:909
TNFAIP3-mRNA	-1.42	0.206	-1.82	-1.02	0.374	0.282	0.494	3.66e-06	0.000241	lm.nb	TNF Superfamily	NM_006290.2:260
CD3G-mRNA	-2.49	0.362	-3.21	-1.78	0.177	0.108	0.29	3.69e-06	0.000241	lm.nb	Regulation, T-Cell Functions	NM_000073.2:404
KLRK1-mRNA	-2.11	0.307	-2.71	-1.51	0.232	0.153	0.352	3.78e-06	0.000243	lm.nb	NK Cell Functions, Regulation	NM_007360.3:522
CCL3-mRNA	-2.51	0.368	-3.23	-1.79	0.175	0.106	0.289	4.07e-06	0.000257	lm.nb	Chemokines, Regulation	NM_002983.2:159
TLR7-mRNA	-2.26	0.335	-2.91	-1.6	0.209	0.133	0.33	4.76e-06	0.000296	lm.nb	Microglial Functions, TLR	NM_016562.3:4120
RORA-mRNA	-1.98	0.295	-2.55	-1.4	0.254	0.17	0.38	5.14e-06	0.000314	lm.nb	Regulation	NM_134261.2:1715
PLAU-mRNA	-2.24	0.335	-2.9	-1.58	0.211	0.134	0.333	5.22e-06	0.000314	lm.nb	Senescence	NM_002658.2:793
TXK-mRNA	-2.33	0.351	-3.02	-1.64	0.199	0.123	0.32	5.64e-06	0.000335	lm.nb		NM_003328.1:800
CCL3L1-mRNA	-2.41	0.364	-3.13	-1.7	0.188	0.114	0.308	5.85e-06	0.000342	lm.nb	Cytokines	NM_021006.4:421
CDKN1A-mRNA	-1.97	0.299	-2.56	-1.39	0.255	0.17	0.383	6.25e-06	0.000359	lm.nb	Cell Cycle, Regulation, Senescence	NM_000389.2:1975
NCAM1-mRNA	-2.93	0.452	-3.82	-2.05	0.131	0.0709	0.242	7.38e-06	0.000413	lm.nb		NM_000615.5:1620
CCL4-mRNA	-2.75	0.423	-3.58	-1.92	0.149	0.0839	0.265	7.4e-06	0.000413	lm.nb	Chemokines, Regulation	NM_002984.2:35
UBC-mRNA	-0.673	0.104	-0.878	-0.469	0.627	0.544	0.723	8e-06	0.00044	lm.nb		NM_021009.3:1875
KLRD1-mRNA	-2.58	0.402	-3.36	-1.79	0.168	0.0971	0.289	8.6e-06	0.000466	lm.nb	NK Cell Functions, Regulation	NM_002262.3:542
LTB-mRNA	-2.01	0.317	-2.63	-1.39	0.248	0.161	0.381	9.61e-06	0.000514	lm.nb	Cytokines, TNF Superfamily	NM_002341.1:330
MAF-mRNA	-1.48	0.234	-1.93	-1.02	0.359	0.262	0.494	1.03e-05	0.000532	lm.nb	Cell Functions, T-Cell Functions	NM_005360.4:888
CD8A-mRNA	-2.02	0.32	-2.65	-1.39	0.246	0.159	0.38	1.04e-05	0.000532	lm.nb	Antigen Processing, Pathogen Defense, T-Cell Functions	NM_001768.5:1320
NFKBIA-mRNA	-1.64	0.26	-2.15	-1.13	0.321	0.226	0.457	1.04e-05	0.000532	lm.nb		NM_020529.1:945
PLA2G6-mRNA	-0.731	0.116	-0.959	-0.503	0.602	0.514	0.705	1.07e-05	0.000543	lm.nb	Cell Functions	NM_001004426.1:1954
STAT4-mRNA	-1.89	0.301	-2.48	-1.3	0.27	0.179	0.406	1.1e-05	0.000549	lm.nb	Chemokines, Regulation, T-Cell Functions	NM_003151.2:789
JAM3-mRNA	-2.17	0.346	-2.84	-1.49	0.223	0.139	0.357	1.13e-05	0.000556	lm.nb		NM_032801.3:890
ITGA5-mRNA	-1.26	0.204	-1.66	-0.863	0.417	0.316	0.55	1.3e-05	0.000623	lm.nb	Adhesion	NM_002205.2:925
CX3CR1-mRNA	-4.43	0.717	-5.84	-3.03	0.0463	0.0175	0.123	1.31e-05	0.000623	lm.nb	Chemokines, Microglial Functions	NM_001337.3:1040
ENTPD1-mRNA	1.42	0.23	0.97	1.87	2.68	1.96	3.66	1.31e-05	0.000623	lm.nb		NM_001098175.1:8830
IL12RB1-mRNA	-2.1	0.34	-2.76	-1.43	0.234	0.147	0.371	1.36e-05	0.000636	lm.nb	NK Cell Functions, T-Cell Functions	NM_005535.1:225
RUNX3-mRNA	-1.63	0.265	-2.15	-1.11	0.324	0.226	0.464	1.41e-05	0.000649	lm.nb	Regulation	NM_004350.1:2085
IL12RB2-mRNA	-1.97	0.321	-2.6	-1.34	0.255	0.165	0.394	1.42e-05	0.000649	lm.nb	Cytokines, NK Cell Functions, T-Cell Functions	NM_001559.2:1315
CD97-mRNA	-1.36	0.223	-1.79	-0.921	0.39	0.289	0.528	1.54e-05	0.000691	lm.nb		NM_078481.2:1370
CXCR5-mRNA	-1.99	0.327	-2.63	-1.35	0.251	0.161	0.392	1.55e-05	0.000691	lm.nb	B-Cell Functions, Chemokines, T-Cell Functions	NM_001716.3:2618
CTLA4-mRNA	-1.69	0.277	-2.23	-1.14	0.311	0.213	0.453	1.58e-05	0.000691	lm.nb	B-Cell Functions, T-Cell Functions	NM_005214.3:405
IRF1-mRNA	-2.09	0.343	-2.76	-1.41	0.236	0.148	0.375	1.58e-05	0.000691	lm.nb	Chemokines, NK Cell Functions, Regulation, T-Cell Functions	NM_002198.1:510
CCR4-mRNA	-1.88	0.309	-2.48	-1.27	0.273	0.179	0.415	1.61e-05	0.000695	lm.nb	Chemokines, Cytokines, Regulation, T-Cell Functions	NM_005508.4:35
CD160-mRNA	-3.5	0.581	-4.64	-2.37	0.0882	0.0401	0.194	1.74e-05	0.000733	lm.nb	Regulation	NM_007053.2:500
BLK-mRNA	-1.55	0.256	-2.05	-1.04	0.343	0.242	0.485	1.75e-05	0.000733	lm.nb	B-Cell Functions	NM_001715.2:990
IL2RA-mRNA	-2.24	0.371	-2.96	-1.51	0.212	0.128	0.351	1.76e-05	0.000733	lm.nb	Regulation	NM_000417.1:1000
KLRF1-mRNA	-2.85	0.475	-3.78	-1.92	0.139	0.0729	0.265	1.84e-05	0.000761	lm.nb	Cell Functions, NK Cell Functions	NM_016523.1:275
GNLY-mRNA	-2.64	0.443	-3.51	-1.78	0.16	0.0878	0.292	1.96e-05	0.000798	lm.nb	Cytotoxicity, Pathogen Defense	NM_006433.2:305
IRF7-mRNA	-1.85	0.312	-2.46	-1.24	0.277	0.181	0.423	2.1e-05	0.000847	lm.nb		NM_001572.3:1763
IFIH1-mRNA	-1.55	0.262	-2.06	-1.03	0.342	0.24	0.489	2.24e-05	0.000894	lm.nb		NM_022168.2:185
IRF4-mRNA	-1.28	0.219	-1.71	-0.848	0.413	0.307	0.556	2.53e-05	0.001	lm.nb	B-Cell Functions, Regulation, T-Cell Functions	NM_002460.1:325
HLA-DRB3-mRNA	-1.5	0.257	-2	-0.993	0.354	0.25	0.502	2.56e-05	0.001	lm.nb	Antigen Processing	NM_022555.3:698
MS4A1-mRNA	-2.17	0.374	-2.91	-1.44	0.221	0.133	0.368	2.61e-05	0.00101	lm.nb	B-Cell Functions	NM_152866.2:620
TNF-mRNA	-1.87	0.324	-2.5	-1.24	0.274	0.176	0.425	2.86e-05	0.00108	lm.nb	Interleukins, TNF Superfamily	NM_000594.2:1010
CTSW-mRNA	-1.64	0.284	-2.2	-1.08	0.321	0.218	0.472	2.86e-05	0.00108	lm.nb	Transporter Functions	NM_001335.3:1075
ST6GAL1-mRNA	-1.63	0.283	-2.18	-1.07	0.324	0.221	0.476	3.01e-05	0.00113	lm.nb		NM_003032.2:1300
ITK-mRNA	-1.61	0.281	-2.16	-1.05	0.329	0.224	0.482	3.24e-05	0.0012	lm.nb		NM_005546.3:3430
NLRP3-mRNA	-2.78	0.488	-3.74	-1.83	0.145	0.0748	0.282	3.27e-05	0.0012	lm.nb		NM_001079821.2:415
KIR_Inhibiting_Subgroup_1-mRNA	-2.63	0.462	-3.54	-1.73	0.161	0.086	0.302	3.31e-05	0.00121	lm.nb	NK Cell Functions, Regulation	NM_014218.2:872
TIGIT-mRNA	-1.92	0.338	-2.59	-1.26	0.264	0.166	0.417	3.36e-05	0.00121	lm.nb	T-Cell Functions	NM_173799.2:1968
TNFSF12-mRNA	-1.68	0.295	-2.25	-1.1	0.313	0.21	0.467	3.37e-05	0.00121	lm.nb	Chemokines, TNF Superfamily	NM_003809.2:339
HLA-B-mRNA	-0.878	0.155	-1.18	-0.574	0.544	0.441	0.672	3.55e-05	0.00126	lm.nb	Antigen Processing, Cytotoxicity, Regulation	NM_005514.6:937
IL10RA-mRNA	-0.805	0.143	-1.09	-0.525	0.572	0.471	0.695	3.79e-05	0.00133	lm.nb	Cytokines	NM_001558.2:150
ITGB4-mRNA	-1.51	0.269	-2.03	-0.98	0.352	0.244	0.507	3.95e-05	0.00137	lm.nb	Adhesion	NM_001005731.1:4151
NCR1-mRNA	-1.92	0.343	-2.59	-1.25	0.265	0.166	0.422	4e-05	0.00137	lm.nb	Cell Functions, NK Cell Functions	NM_004829.5:602
CD8B-mRNA	-1.86	0.332	-2.51	-1.21	0.276	0.176	0.433	4.01e-05	0.00137	lm.nb	Regulation, T-Cell Functions	NM_004931.3:440
ABCB1-mRNA	-1.49	0.267	-2.01	-0.962	0.357	0.249	0.513	4.31e-05	0.00146	lm.nb		NM_000927.3:3910
ICAM4-mRNA	-1.79	0.324	-2.43	-1.16	0.288	0.186	0.448	4.55e-05	0.00153	lm.nb	Adhesion, Regulation	NM_001039132.1:463
PBK-mRNA	2.3	0.417	1.48	3.12	4.92	2.79	8.67	4.69e-05	0.00156	lm.nb	CT Antigen	NM_018492.2:1587
SLAMF1-mRNA	-1.76	0.321	-2.39	-1.14	0.295	0.191	0.455	4.83e-05	0.00159	lm.nb		NM_003037.2:580
PAX5-mRNA	-1.92	0.348	-2.6	-1.23	0.265	0.165	0.425	4.86e-05	0.00159	lm.nb		NM_016734.1:2288
TCF7-mRNA	-1.86	0.339	-2.53	-1.2	0.275	0.174	0.436	4.89e-05	0.00159	lm.nb	Regulation	NM_003202.2:2420
LCK-mRNA	-2.07	0.377	-2.81	-1.33	0.238	0.143	0.398	5e-05	0.00161	lm.nb	Regulation, T-Cell Functions	NM_005356.2:1260
C1R-mRNA	1.06	0.195	0.678	1.44	2.08	1.6	2.72	5.4e-05	0.00172	lm.nb	Complement	NM_001733.4:760
CD19-mRNA	-1.74	0.32	-2.37	-1.11	0.3	0.194	0.463	5.52e-05	0.00175	lm.nb	B-Cell Functions, Regulation	NM_001770.4:1770
CD22-mRNA	-1.34	0.248	-1.83	-0.859	0.394	0.281	0.551	5.57e-05	0.00175	lm.nb		NM_001771.2:2515
TBX21-mRNA	-2.14	0.399	-2.93	-1.36	0.226	0.132	0.389	6.23e-05	0.00194	lm.nb	Regulation, T-Cell Functions	NM_013351.1:890
CSF1-mRNA	-1.29	0.241	-1.77	-0.821	0.408	0.294	0.566	6.32e-05	0.00195	lm.nb		NM_000757.4:823
CD5-mRNA	-1.2	0.224	-1.63	-0.757	0.437	0.322	0.592	6.56e-05	0.00201	lm.nb	B-Cell Functions, Regulation, T-Cell Functions	NM_014207.2:1295
SLAMF7-mRNA	-1.48	0.279	-2.03	-0.934	0.358	0.245	0.523	7.05e-05	0.00214	lm.nb		NM_021181.3:215
CCR7-mRNA	-2.1	0.397	-2.88	-1.33	0.233	0.136	0.399	7.16e-05	0.00216	lm.nb	Chemokines, Regulation	NM_001838.2:1610
KLRC2-mRNA	-3.06	0.581	-4.19	-1.92	0.12	0.0546	0.265	7.86e-05	0.00235	lm.nb	NK Cell Functions	NM_002260.3:942
CD74-mRNA	-1	0.191	-1.38	-0.629	0.499	0.385	0.647	8e-05	0.00237	lm.nb		NM_001025159.1:964
CD79A-mRNA	-1.62	0.31	-2.23	-1.02	0.324	0.213	0.494	8.14e-05	0.00238	lm.nb		NM_001783.3:695
CCR3-mRNA	-2.23	0.425	-3.06	-1.39	0.214	0.12	0.381	8.17e-05	0.00238	lm.nb	Chemokines	NM_001837.2:980
CD40-mRNA	-1.81	0.347	-2.49	-1.13	0.285	0.178	0.456	8.37e-05	0.00243	lm.nb	Regulation	NM_001250.4:1265
CCRL2-mRNA	-1.43	0.276	-1.97	-0.895	0.37	0.254	0.538	8.65e-05	0.00249	lm.nb	Chemokines	NM_003965.4:1110
EGR2-mRNA	-1.2	0.231	-1.65	-0.747	0.435	0.318	0.596	8.88e-05	0.00253	lm.nb	Regulation	NM_000399.3:1891
NLRC5-mRNA	-1.5	0.289	-2.06	-0.932	0.354	0.239	0.524	8.98e-05	0.00254	lm.nb		NM_032206.4:860
CD28-mRNA	-1.57	0.303	-2.16	-0.972	0.338	0.223	0.51	9.42e-05	0.00265	lm.nb		NM_001243078.1:2065
CD44-mRNA	-1.55	0.302	-2.14	-0.958	0.342	0.227	0.515	0.0001	0.0028	lm.nb	Senescence, Transporter Functions	NM_001001392.1:429
IL2RG-mRNA	-1.03	0.202	-1.43	-0.638	0.488	0.371	0.642	0.000103	0.00285	lm.nb	Chemokines	NM_000206.1:595
IL6-mRNA	-2.45	0.484	-3.4	-1.5	0.183	0.0949	0.354	0.000116	0.0032	lm.nb	Interleukins	NM_000600.1:220
TNFRSF14-mRNA	-1.23	0.244	-1.71	-0.753	0.426	0.306	0.593	0.000119	0.00324	lm.nb	B-Cell Functions, Regulation, T-Cell Functions, TNF Superfamily	NM_003820.2:916
SOCS1-mRNA	-1.66	0.332	-2.31	-1.01	0.316	0.202	0.496	0.000129	0.00349	lm.nb	B-Cell Functions, Cell Functions, T-Cell Functions	NM_003745.1:1025
IL12A-mRNA	-2.07	0.413	-2.88	-1.26	0.238	0.136	0.418	0.00013	0.00349	lm.nb	Cytokines, Interleukins, NK Cell Functions, Regulation, T-Cell Functions	NM_000882.2:775
APP-mRNA	0.673	0.136	0.406	0.939	1.59	1.33	1.92	0.000146	0.00391	lm.nb		NM_000484.3:1725
SH2D1B-mRNA	-2.58	0.528	-3.62	-1.55	0.167	0.0813	0.342	0.000163	0.00433	lm.nb	Leukocyte Functions	NM_053282.4:545
HLA-A-mRNA	-0.899	0.184	-1.26	-0.538	0.536	0.417	0.689	0.000168	0.00442	lm.nb	Antigen Processing, Cytotoxicity, Regulation	NM_002116.5:1000
KLRG1-mRNA	-2.18	0.451	-3.07	-1.3	0.22	0.119	0.406	0.000181	0.00475	lm.nb	NK Cell Functions, Regulation	NM_005810.3:65
IL8-mRNA	-1.62	0.335	-2.27	-0.96	0.326	0.207	0.514	0.000185	0.00482	lm.nb	Chemokines, Cytokines, Interleukins, Pathogen Defense, Regulation	NM_000584.2:25
STAT5B-mRNA	-1.12	0.232	-1.57	-0.663	0.461	0.337	0.632	0.000187	0.00484	lm.nb	Chemokines, Regulation	NM_012448.3:200
CD53-mRNA	-0.831	0.173	-1.17	-0.492	0.562	0.444	0.711	0.000196	0.005	lm.nb		NM_001040033.1:835
IL11RA-mRNA	-1.19	0.247	-1.67	-0.702	0.439	0.314	0.615	0.000196	0.005	lm.nb	Chemokines	NM_147162.1:400
LY96-mRNA	-2.98	0.624	-4.2	-1.76	0.127	0.0543	0.296	0.000208	0.00525	lm.nb		NM_015364.2:360
TREM1-mRNA	-1.32	0.277	-1.86	-0.777	0.401	0.275	0.584	0.000211	0.00529	lm.nb		NM_018643.3:375
HMGB1-mRNA	0.587	0.123	0.345	0.829	1.5	1.27	1.78	0.000216	0.0054	lm.nb	Regulation	NM_002128.4:208
REL-mRNA	-0.769	0.162	-1.09	-0.451	0.587	0.471	0.731	0.00022	0.00547	lm.nb	Regulation	NM_002908.2:225
ETS1-mRNA	-1.17	0.25	-1.66	-0.682	0.443	0.316	0.623	0.000249	0.00613	lm.nb	Senescence	NM_005238.3:4625
HLA-DPB1-mRNA	-1.07	0.228	-1.51	-0.619	0.478	0.351	0.651	0.000254	0.00621	lm.nb	Antigen Processing	NM_002121.4:931
STAT1-mRNA	-1.48	0.319	-2.11	-0.855	0.358	0.232	0.553	0.000271	0.00659	lm.nb	Chemokines, Regulation	NM_007315.2:205
TNFRSF18-mRNA	-2.89	0.622	-4.1	-1.67	0.135	0.0582	0.315	0.000273	0.0066	lm.nb	TNF Superfamily	NM_004195.2:445
SLAMF6-mRNA	-2.51	0.543	-3.58	-1.45	0.175	0.0838	0.367	0.00028	0.00674	lm.nb		NM_001184714.1:1032
FCGR2B-mRNA	-3.87	0.855	-5.55	-2.19	0.0685	0.0214	0.219	0.000347	0.00826	lm.nb	Regulation	NM_001002273.1:870
FLT3-mRNA	0.497	0.11	0.281	0.712	1.41	1.22	1.64	0.000348	0.00826	loglinear		NM_004119.1:580
CD70-mRNA	-2.13	0.471	-3.05	-1.21	0.229	0.12	0.434	0.00035	0.00826	lm.nb	B-Cell Functions, Cell Functions, Cytokines, T-Cell Functions, TNF Superfamily	NM_001252.2:190
MEFV-mRNA	-1.56	0.345	-2.23	-0.88	0.34	0.213	0.543	0.000358	0.00838	lm.nb		NM_000243.2:1162
DUSP6-mRNA	-1.66	0.369	-2.38	-0.934	0.317	0.192	0.523	0.000369	0.0086	lm.nb		NM_001946.2:1535
CASP3-mRNA	0.536	0.12	0.301	0.77	1.45	1.23	1.71	0.000379	0.00878	lm.nb	Cell Cycle, Regulation	NM_032991.2:685
XCL2-mRNA	-2.1	0.47	-3.02	-1.18	0.234	0.123	0.442	0.000389	0.00892	lm.nb	Chemokines	NM_003175.3:377
IL7R-mRNA	-1.24	0.277	-1.78	-0.695	0.424	0.291	0.618	0.00039	0.00892	lm.nb	Cytokines	NM_002185.2:1610
TGFB1-mRNA	-1.4	0.315	-2.02	-0.785	0.378	0.246	0.58	0.000402	0.00913	lm.nb	Interleukins, Regulation	NM_000660.3:1260
CD37-mRNA	-0.946	0.213	-1.36	-0.529	0.519	0.389	0.693	0.000407	0.00919	lm.nb		NM_001774.2:535
IL1RAP-mRNA	-1.68	0.379	-2.42	-0.937	0.312	0.186	0.522	0.000419	0.00942	lm.nb		NM_002182.2:460
PPBP-mRNA	-1.66	0.375	-2.39	-0.924	0.317	0.19	0.527	0.000424	0.00947	lm.nb	Chemokines	NM_002704.2:330
CXCL11-mRNA	-2.84	0.644	-4.1	-1.58	0.139	0.0581	0.334	0.000433	0.0096	lm.nb	Chemokines, NK Cell Functions, T-Cell Functions	NM_005409.4:282
CCL20-mRNA	-1.68	0.38	-2.42	-0.932	0.313	0.187	0.524	0.000436	0.0096	lm.nb	Chemokines	NM_004591.1:35
PNMA1-mRNA	-0.825	0.187	-1.19	-0.458	0.564	0.438	0.728	0.00044	0.0096	lm.nb		NM_006029.4:1565
TAPBP-mRNA	-1.38	0.313	-2	-0.767	0.384	0.251	0.588	0.00044	0.0096	lm.nb	Antigen Processing	NM_003190.4:1536
IL1RN-mRNA	-1.81	0.412	-2.62	-1	0.285	0.163	0.5	0.000458	0.00993	lm.nb	Cytokines, Interleukins	NM_000577.3:480
IL11-mRNA	-1.52	0.346	-2.2	-0.839	0.349	0.218	0.559	0.000462	0.00996	lm.nb	B-Cell Functions, Cytokines, Interleukins, T-Cell Functions	NM_000641.2:1145
CEACAM6-mRNA	1.17	0.267	0.642	1.69	2.24	1.56	3.23	0.000482	0.0103	lm.nb	Adhesion	NM_002483.4:1217
DUSP4-mRNA	-1.5	0.346	-2.18	-0.82	0.354	0.221	0.566	0.000516	0.011	lm.nb		NM_057158.2:3115
NFKB2-mRNA	-1.34	0.309	-1.95	-0.733	0.395	0.259	0.601	0.000517	0.011	lm.nb		NM_002502.2:825
MFGE8-mRNA	-0.97	0.225	-1.41	-0.53	0.511	0.376	0.693	0.000529	0.0112	lm.nb	Transporter Functions	NM_001114614.1:328
CXCL12-mRNA	1.83	0.425	0.993	2.66	3.54	1.99	6.31	0.000555	0.0116	lm.nb	Chemokines	NM_000609.5:210
NFKB1-mRNA	-1.23	0.29	-1.8	-0.665	0.425	0.287	0.63	0.000606	0.0126	lm.nb		NM_003998.2:1675
STAT2-mRNA	-1.23	0.29	-1.8	-0.662	0.426	0.288	0.632	0.000614	0.0127	lm.nb	Chemokines, Regulation	NM_005419.2:1965
IL7-mRNA	-1.42	0.338	-2.09	-0.76	0.373	0.236	0.591	0.000671	0.0138	lm.nb	Interleukins	NM_000880.2:38
ITGAX-mRNA	-1.46	0.348	-2.14	-0.78	0.363	0.226	0.582	0.000678	0.0139	lm.nb	Adhesion	NM_000887.3:700
STAT6-mRNA	-1.18	0.281	-1.73	-0.63	0.441	0.301	0.646	0.000679	0.0139	lm.nb	Chemokines, Regulation, T-Cell Functions	NM_003153.3:2030
SH2B2-mRNA	-1.9	0.455	-2.79	-1.01	0.268	0.145	0.497	0.000711	0.0144	lm.nb	Regulation	NM_020979.3:1567
KIR_Inhibiting_Subgroup_2-mRNA	-2.06	0.495	-3.03	-1.09	0.24	0.122	0.469	0.000735	0.0148	lm.nb	NK Cell Functions, Regulation	NM_014511.3:592
KIT-mRNA	1.24	0.299	0.656	1.83	2.36	1.58	3.55	0.000751	0.0151	lm.nb	Cell Functions	NM_000222.2:2644
SBNO2-mRNA	-1.63	0.393	-2.4	-0.856	0.324	0.19	0.552	0.000773	0.0154	lm.nb	Macrophage Functions	NM_014963.2:2002
LRRN3-mRNA	-1.65	0.4	-2.44	-0.869	0.318	0.185	0.547	0.000775	0.0154	lm.nb		NM_001099660.1:2940
CSF2RB-mRNA	-1.36	0.329	-2	-0.715	0.39	0.249	0.609	0.000779	0.0154	lm.nb	Chemokines	NM_000395.2:3300
CHUK-mRNA	-0.402	0.0974	-0.593	-0.212	0.757	0.663	0.864	0.000781	0.0154	lm.nb		NM_001278.3:860
KIR_Activating_Subgroup_2-mRNA	-1.9	0.461	-2.81	-0.999	0.267	0.143	0.5	0.000787	0.0154	lm.nb	NK Cell Functions, Regulation	NM_014512.1:718
PRKCE-mRNA	-0.9	0.219	-1.33	-0.47	0.536	0.398	0.722	0.000832	0.0162	lm.nb	Macrophage Functions	NM_005400.2:1695
TICAM1-mRNA	-1.09	0.267	-1.62	-0.57	0.469	0.326	0.674	0.000847	0.0164	lm.nb	Macrophage Functions	NM_014261.1:518
CXCL10-mRNA	-3.06	0.753	-4.53	-1.58	0.12	0.0432	0.334	0.000903	0.0174	lm.nb	Chemokines, Cytokines, Pathogen Defense, Regulation, T-Cell Functions	NM_001565.1:40
CXCR2-mRNA	-3.42	0.848	-5.08	-1.75	0.0937	0.0296	0.297	0.000974	0.0187	lm.nb	Chemokines, Regulation	NM_001557.2:2055
DDX58-mRNA	-2.04	0.509	-3.04	-1.05	0.243	0.122	0.484	0.000998	0.019	lm.nb		NM_014314.3:2130
CCR6-mRNA	-1.4	0.35	-2.09	-0.715	0.379	0.235	0.609	0.00102	0.0194	lm.nb		NM_031409.2:935
MX1-mRNA	-1.66	0.416	-2.48	-0.848	0.316	0.18	0.556	0.00103	0.0195	lm.nb		NM_002462.2:1485
RIPK2-mRNA	-0.749	0.188	-1.12	-0.381	0.595	0.461	0.768	0.00106	0.0199	lm.nb		NM_003821.5:1695
IFNL1-mRNA	-0.948	0.238	-1.41	-0.482	0.519	0.375	0.716	0.00106	0.0199	lm.nb	Cytokines, Interleukins	NM_172140.1:233
TNFRSF9-mRNA	-1.39	0.348	-2.07	-0.704	0.383	0.238	0.614	0.00108	0.02	lm.nb	TNF Superfamily	NM_001561.4:255
USP9Y-mRNA	-2.48	0.623	-3.7	-1.26	0.18	0.0772	0.419	0.00109	0.0201	lm.nb	Cell Functions	NM_004654.3:85
CD48-mRNA	-0.911	0.23	-1.36	-0.461	0.532	0.389	0.726	0.0011	0.0203	lm.nb		NM_001778.2:270
TNFRSF4-mRNA	-2.22	0.565	-3.33	-1.12	0.214	0.0995	0.461	0.00118	0.0216	lm.nb	TNF Superfamily	NM_003327.2:200
IKBKB-mRNA	-0.757	0.193	-1.13	-0.38	0.592	0.455	0.768	0.00119	0.0217	lm.nb		NM_001556.1:1995
CLEC4C-mRNA	-1.32	0.336	-1.97	-0.658	0.402	0.255	0.634	0.00122	0.0222	lm.nb		NM_203503.1:570
TNFSF14-mRNA	-1.35	0.344	-2.02	-0.673	0.393	0.246	0.627	0.00124	0.0223	lm.nb	Cytokines, Regulation, T-Cell Functions, TNF Superfamily	NM_003807.3:612
TNFRSF17-mRNA	-2.28	0.583	-3.42	-1.14	0.206	0.0932	0.454	0.00124	0.0223	lm.nb	Cell Functions, TNF Superfamily	NM_001192.2:635
IL15-mRNA	-1.19	0.305	-1.78	-0.59	0.439	0.29	0.665	0.00129	0.0231	lm.nb	Interleukins, Regulation	NM_172174.1:1685
FCER2-mRNA	-1.73	0.447	-2.61	-0.853	0.301	0.164	0.554	0.00137	0.0244	lm.nb		NM_002002.4:420
CD200-mRNA	-0.832	0.215	-1.25	-0.41	0.562	0.419	0.753	0.00138	0.0244	lm.nb	Regulation	NM_005944.5:665
PSMB9-mRNA	-1.63	0.426	-2.46	-0.794	0.323	0.181	0.577	0.00149	0.0263	lm.nb	Antigen Processing	NM_002800.4:455
CD274-mRNA	-1.86	0.486	-2.81	-0.907	0.276	0.142	0.533	0.0015	0.0263	lm.nb	B-Cell Functions, Cell Functions, T-Cell Functions	NM_014143.3:1245
FCGR3A-mRNA	-3.07	0.805	-4.65	-1.49	0.119	0.0398	0.355	0.00153	0.0267	lm.nb	Regulation	NM_000569.6:1644
CEACAM8-mRNA	0.538	0.141	0.261	0.814	1.45	1.2	1.76	0.00154	0.0267	lm.nb	Adhesion, Chemokines	NM_001816.3:825
CXCL9-mRNA	-2.02	0.529	-3.05	-0.979	0.247	0.121	0.507	0.00154	0.0267	lm.nb	Chemokines, Regulation, T-Cell Functions	NM_002416.1:1975
AMICA1-mRNA	-2	0.525	-3.03	-0.968	0.25	0.123	0.511	0.00156	0.027	lm.nb	Regulation	NM_153206.2:620
CD47-mRNA	0.322	0.0848	0.156	0.489	1.25	1.11	1.4	0.00157	0.027	lm.nb	Macrophage Functions, Regulation, T-Cell Functions, Transporter Functions	NM_001777.3:897
ADA-mRNA	-0.665	0.176	-1.01	-0.321	0.631	0.497	0.801	0.00162	0.0276	lm.nb	B-Cell Functions, T-Cell Functions	NM_000022.2:1300
TNFSF8-mRNA	-1.15	0.307	-1.76	-0.552	0.449	0.296	0.682	0.00171	0.0291	lm.nb	Cytokines, TNF Superfamily	NM_001244.3:518
CLEC4A-mRNA	-1.41	0.379	-2.16	-0.671	0.376	0.224	0.628	0.00182	0.0307	lm.nb		NM_194448.2:388
F13A1-mRNA	-1.81	0.486	-2.76	-0.86	0.285	0.147	0.551	0.00182	0.0307	lm.nb	Cell Functions	NM_000129.3:3196
TANK-mRNA	-0.509	0.137	-0.776	-0.241	0.703	0.584	0.846	0.00186	0.0312	lm.nb		NM_004180.2:110
TLR2-mRNA	-1.16	0.316	-1.78	-0.544	0.446	0.29	0.686	0.00203	0.0339	lm.nb	TLR	NM_003264.3:180
ANP32B-mRNA	0.375	0.102	0.174	0.576	1.3	1.13	1.49	0.0021	0.035	lm.nb	Cell Functions	NM_006401.2:660
CSF3R-mRNA	-1.02	0.279	-1.56	-0.47	0.494	0.338	0.722	0.00218	0.0361	lm.nb	Cytokines	NM_156038.2:90
CREB5-mRNA	-2.3	0.634	-3.55	-1.06	0.202	0.0856	0.479	0.00221	0.0364	lm.nb		NM_182898.2:1885
BST2-mRNA	-1.37	0.377	-2.11	-0.633	0.386	0.231	0.645	0.00221	0.0364	lm.nb		NM_004335.2:560
LILRB3-mRNA	-0.963	0.265	-1.48	-0.444	0.513	0.358	0.735	0.00223	0.0365	lm.nb	Regulation	NM_006864.2:2235
MYD88-mRNA	-0.669	0.185	-1.03	-0.306	0.629	0.489	0.809	0.00234	0.0382	lm.nb	TLR	NM_002468.3:2145
FAS-mRNA	-0.769	0.213	-1.19	-0.351	0.587	0.439	0.784	0.00236	0.0383	lm.nb	B-Cell Functions, Regulation, T-Cell Functions, TNF Superfamily, Transporter Functions	NM_000043.3:90
CASP1-mRNA	-1.33	0.372	-2.05	-0.597	0.399	0.241	0.661	0.00258	0.0417	lm.nb		NM_001223.3:971
CR1-mRNA	-1.09	0.306	-1.69	-0.488	0.47	0.31	0.713	0.00264	0.0425	lm.nb		NM_000651.4:1695
NUP107-mRNA	0.301	0.0855	0.134	0.469	1.23	1.1	1.38	0.00282	0.0451	lm.nb	Cell Cycle	NM_020401.2:1002
LY9-mRNA	-1.25	0.36	-1.96	-0.545	0.42	0.258	0.685	0.00313	0.0497	lm.nb		NM_001033667.1:260
SERPING1-mRNA	-2.28	0.657	-3.57	-0.994	0.206	0.0843	0.502	0.00313	0.0497	lm.nb		NM_000062.2:305
CD27-mRNA	-2.03	0.585	-3.18	-0.884	0.245	0.11	0.542	0.00315	0.0499	lm.nb	B-Cell Functions, T-Cell Functions	NM_001242.4:330
OSM-mRNA	-1.49	0.43	-2.33	-0.644	0.357	0.199	0.64	0.00323	0.0509	lm.nb	Cell Functions	NM_020530.4:580
ITGB1-mRNA	-0.715	0.207	-1.12	-0.309	0.609	0.46	0.807	0.00327	0.0512	lm.nb	Adhesion, Regulation	NM_033666.2:2000
TNFSF4-mRNA	-1.79	0.52	-2.81	-0.775	0.288	0.142	0.584	0.00328	0.0512	lm.nb	Chemokines, TNF Superfamily	NM_003326.2:545
BLNK-mRNA	-0.923	0.272	-1.46	-0.39	0.528	0.365	0.763	0.00371	0.0578	lm.nb		NM_013314.2:930
HLA-C-mRNA	-1	0.295	-1.58	-0.422	0.5	0.335	0.746	0.00375	0.0582	lm.nb	Antigen Processing, Cytotoxicity, Regulation	NM_002117.4:895
CD40LG-mRNA	-1.07	0.319	-1.7	-0.447	0.476	0.309	0.734	0.00396	0.0611	lm.nb	Regulation	NM_000074.2:1225
CXCL5-mRNA	-1.47	0.438	-2.33	-0.61	0.361	0.199	0.655	0.00407	0.0625	lm.nb	Chemokines	NM_002994.3:250
C4B-mRNA	-1.72	0.514	-2.72	-0.711	0.304	0.151	0.611	0.00412	0.0631	lm.nb	Complement	NM_001002029.3:4437
CD244-mRNA	-1.06	0.316	-1.68	-0.436	0.481	0.313	0.739	0.00417	0.0635	lm.nb		NM_016382.2:1150
CCL23-mRNA	-0.766	0.231	-1.22	-0.313	0.588	0.43	0.805	0.00435	0.0661	lm.nb	Chemokines, Regulation	NM_145898.1:336
IRF5-mRNA	-0.748	0.226	-1.19	-0.306	0.595	0.438	0.809	0.00438	0.0662	lm.nb	Senescence	NM_002200.3:1845
FCGR1A-mRNA	-1.75	0.528	-2.78	-0.712	0.298	0.145	0.611	0.00445	0.0671	lm.nb		NM_000566.3:1545
BCL6-mRNA	-0.886	0.269	-1.41	-0.358	0.541	0.375	0.78	0.00463	0.0694	lm.nb	Regulation	NM_001706.2:675
IGF1R-mRNA	-0.884	0.27	-1.41	-0.356	0.542	0.376	0.782	0.00473	0.0707	lm.nb	Senescence	NM_000875.2:455
RELA-mRNA	-0.428	0.131	-0.684	-0.171	0.743	0.622	0.888	0.00482	0.0717	lm.nb		NM_021975.2:360
CFD-mRNA	-1.91	0.584	-3.05	-0.764	0.266	0.12	0.589	0.00484	0.0718	lm.nb		NM_001928.2:859
EWSR1-mRNA	-0.491	0.153	-0.791	-0.191	0.712	0.578	0.876	0.0055	0.0812	lm.nb	Cell Functions	NM_013986.3:452
APOE-mRNA	1.38	0.432	0.53	2.22	2.6	1.44	4.67	0.00576	0.0847	lm.nb	Transporter Functions	NM_000041.2:96
CCL19-mRNA	-1.2	0.378	-1.95	-0.462	0.434	0.26	0.726	0.0058	0.085	lm.nb	Chemokines, Regulation	NM_006274.2:401
BATF-mRNA	-1.35	0.431	-2.2	-0.508	0.392	0.218	0.703	0.00633	0.0924	lm.nb	Cell Functions	NM_006399.3:293
HLA-DMB-mRNA	-1.25	0.401	-2.04	-0.467	0.42	0.243	0.724	0.00654	0.0951	lm.nb	Antigen Processing	NM_002118.3:20
CSF1R-mRNA	-0.669	0.215	-1.09	-0.248	0.629	0.47	0.842	0.00665	0.0964	lm.nb		NM_005211.2:3775
PSEN1-mRNA	0.57	0.183	0.211	0.93	1.49	1.16	1.9	0.00671	0.0966	lm.nb	Cell Functions	NM_000021.2:900
ADORA2A-mRNA	-1.1	0.354	-1.79	-0.407	0.466	0.289	0.754	0.00671	0.0966	lm.nb	Cell Functions	NM_000675.3:1095
IDO1-mRNA	-1.67	0.536	-2.72	-0.616	0.315	0.152	0.653	0.00674	0.0966	lm.nb	Cytokines, T-Cell Functions	NM_002164.3:50
STAT3-mRNA	-0.737	0.237	-1.2	-0.272	0.6	0.435	0.828	0.00681	0.0971	lm.nb	Chemokines, Regulation	NM_139276.2:4535
GTF3C1-mRNA	-0.658	0.212	-1.07	-0.242	0.634	0.475	0.845	0.00684	0.0973	lm.nb	Cell Functions	NM_001520.3:2904
IRF3-mRNA	-0.817	0.265	-1.34	-0.298	0.567	0.396	0.813	0.00709	0.1	lm.nb		NM_001571.5:1303
SELL-mRNA	-1.49	0.486	-2.44	-0.535	0.357	0.184	0.69	0.00747	0.105	lm.nb	Regulation	NR_029467.1:1585
IRAK2-mRNA	-1.1	0.358	-1.8	-0.394	0.468	0.288	0.761	0.0075	0.105	lm.nb		NM_001570.3:1285
CTSL-mRNA	1.78	0.587	0.631	2.93	3.44	1.55	7.63	0.00786	0.11	lm.nb		NM_001912.4:1072
TNFRSF8-mRNA	-1.3	0.432	-2.15	-0.456	0.405	0.225	0.729	0.00822	0.115	lm.nb	TNF Superfamily	NM_152942.2:2030
TYK2-mRNA	-0.379	0.126	-0.626	-0.132	0.769	0.648	0.913	0.0084	0.117	lm.nb	Cytokines, Pathogen Defense, Regulation	NM_003331.3:485
ISG15-mRNA	-2.17	0.721	-3.58	-0.753	0.223	0.0836	0.594	0.00842	0.117	lm.nb		NM_005101.3:305
TNFRSF13C-mRNA	-0.883	0.297	-1.46	-0.301	0.542	0.362	0.812	0.00893	0.123	lm.nb	Regulation, TNF Superfamily	NM_052945.3:789
HLA-DRA-mRNA	-0.849	0.287	-1.41	-0.286	0.555	0.376	0.82	0.00926	0.127	lm.nb	Antigen Processing	NM_019111.3:335
TLR4-mRNA	-0.938	0.318	-1.56	-0.314	0.522	0.339	0.805	0.00949	0.13	lm.nb	Microglial Functions, TLR	NM_138554.2:2570
TAL1-mRNA	0.626	0.214	0.208	1.04	1.54	1.15	2.06	0.00974	0.133	lm.nb	Regulation	NM_003189.2:4635
IFI35-mRNA	-1.38	0.472	-2.31	-0.456	0.384	0.202	0.729	0.00988	0.134	lm.nb	Chemokines	NM_005533.3:415
ITGB2-mRNA	-0.503	0.172	-0.841	-0.166	0.706	0.558	0.892	0.00999	0.135	lm.nb	Adhesion, Regulation	NM_000211.2:520
MAP3K7-mRNA	0.226	0.0773	0.0741	0.377	1.17	1.05	1.3	0.01	0.136	loglinear		NM_145333.1:670
GPI-mRNA	0.453	0.156	0.147	0.758	1.37	1.11	1.69	0.0103	0.139	lm.nb		NM_000175.2:1695
IFITM1-mRNA	-1.6	0.553	-2.69	-0.519	0.329	0.155	0.698	0.0105	0.141	lm.nb	Regulation	NM_003641.3:482
LAMP3-mRNA	-1.69	0.584	-2.83	-0.545	0.31	0.14	0.685	0.0106	0.141	lm.nb	Cell Functions	NM_014398.3:1400
THBS1-mRNA	1.46	0.504	0.47	2.44	2.75	1.39	5.44	0.0106	0.141	lm.nb	Antigen Processing, Cell Cycle, Regulation	NM_003246.2:3465
RELB-mRNA	-0.806	0.283	-1.36	-0.251	0.572	0.389	0.841	0.0117	0.155	lm.nb	Regulation	NM_006509.2:250
TNFRSF10B-mRNA	-0.743	0.263	-1.26	-0.227	0.597	0.418	0.854	0.0122	0.162	lm.nb	TNF Superfamily	NM_003842.3:565
TNFRSF1B-mRNA	-1.22	0.432	-2.06	-0.37	0.431	0.24	0.774	0.0124	0.163	lm.nb	Chemokines, TNF Superfamily	NM_001066.2:835
IL32-mRNA	-0.948	0.337	-1.61	-0.288	0.518	0.328	0.819	0.0124	0.163	lm.nb	Chemokines, Interleukins	NM_001012633.1:758
IFITM2-mRNA	-1.15	0.41	-1.96	-0.351	0.449	0.257	0.784	0.0124	0.163	lm.nb		NM_006435.2:390
PRKCD-mRNA	-0.657	0.234	-1.11	-0.199	0.634	0.462	0.871	0.0125	0.163	lm.nb	Senescence	NM_006254.3:2165
BCL10-mRNA	-0.328	0.118	-0.559	-0.0974	0.796	0.679	0.935	0.0132	0.172	lm.nb		NM_003921.2:1250
REPS1-mRNA	-0.664	0.239	-1.13	-0.196	0.631	0.456	0.873	0.0133	0.172	lm.nb	Cell Functions	NM_001128617.2:1288
CD81-mRNA	-0.653	0.235	-1.11	-0.192	0.636	0.462	0.875	0.0134	0.173	lm.nb	Regulation	NM_004356.3:735
ATF2-mRNA	-0.27	0.0978	-0.461	-0.0782	0.829	0.726	0.947	0.014	0.18	lm.nb		NM_001256090.1:336
LILRA1-mRNA	-1.71	0.63	-2.95	-0.478	0.305	0.13	0.718	0.0152	0.195	lm.nb	Regulation	NM_006863.1:1719
PIN1-mRNA	0.342	0.126	0.0949	0.588	1.27	1.07	1.5	0.0153	0.196	lm.nb		NM_006221.2:434
NFATC1-mRNA	-0.563	0.209	-0.972	-0.153	0.677	0.51	0.899	0.016	0.203	lm.nb	Regulation	NM_172389.1:1984
IFIT1-mRNA	-1.61	0.598	-2.78	-0.437	0.328	0.145	0.739	0.0161	0.204	lm.nb	Chemokines	NM_001548.3:1440
CCR1-mRNA	-1.74	0.65	-3.01	-0.465	0.299	0.124	0.724	0.0166	0.21	lm.nb	Chemokines, Cytokines, NK Cell Functions, Regulation, T-Cell Functions	NM_001295.2:535
BCL2L1-mRNA	-0.569	0.213	-0.986	-0.151	0.674	0.505	0.901	0.0168	0.212	lm.nb		NM_001191.2:260
CTAG1B-mRNA	-0.996	0.374	-1.73	-0.263	0.501	0.302	0.833	0.017	0.213	lm.nb	CT Antigen	NM_001327.2:285
HLA-DMA-mRNA	-0.539	0.203	-0.938	-0.14	0.688	0.522	0.907	0.0175	0.219	lm.nb	Antigen Processing, Regulation	NM_006120.3:380
HLA-DPA1-mRNA	-1.06	0.402	-1.85	-0.276	0.478	0.277	0.826	0.0176	0.22	lm.nb	Antigen Processing	NM_033554.2:857
MAPK8-mRNA	0.431	0.163	0.111	0.751	1.35	1.08	1.68	0.0178	0.222	lm.nb		NM_002750.2:945
EPCAM-mRNA	0.598	0.227	0.154	1.04	1.51	1.11	2.06	0.018	0.223	lm.nb	Adhesion, Cell Functions	NM_002354.1:415
MAPKAPK2-mRNA	-0.61	0.234	-1.07	-0.15	0.655	0.477	0.901	0.0193	0.238	lm.nb		NM_004759.3:710
ITGB3-mRNA	-1.23	0.475	-2.16	-0.301	0.426	0.223	0.812	0.0196	0.241	lm.nb	Adhesion	NM_000212.2:4485
BAX-mRNA	-0.43	0.166	-0.756	-0.104	0.742	0.592	0.93	0.0198	0.243	lm.nb	Cell Cycle, Regulation	NM_138761.3:342
CYLD-mRNA	-0.525	0.204	-0.924	-0.126	0.695	0.527	0.916	0.0201	0.247	lm.nb		NM_015247.1:2890
MME-mRNA	-0.941	0.366	-1.66	-0.224	0.521	0.317	0.856	0.0205	0.251	lm.nb	Cell Functions	NM_000902.2:5059
LBP-mRNA	-0.666	0.26	-1.17	-0.157	0.63	0.443	0.897	0.0207	0.252	lm.nb	Macrophage Functions	NM_004139.2:792
FCGR2A-mRNA	-1.01	0.398	-1.79	-0.234	0.495	0.288	0.851	0.0216	0.261	lm.nb	Transporter Functions	NM_021642.3:60
NCF4-mRNA	-0.609	0.239	-1.08	-0.14	0.656	0.474	0.908	0.0216	0.261	lm.nb		NM_000631.4:210
CD68-mRNA	-0.807	0.319	-1.43	-0.182	0.572	0.371	0.881	0.0222	0.267	lm.nb	Cell Functions	NM_001251.2:1140
ABL1-mRNA	-0.301	0.119	-0.534	-0.0678	0.812	0.691	0.954	0.0223	0.267	lm.nb	Cell Cycle, Regulation, Senescence	NM_005157.3:3200
ITGA1-mRNA	-1.15	0.459	-2.05	-0.255	0.449	0.241	0.838	0.0229	0.275	lm.nb	Adhesion, NK Cell Functions, T-Cell Functions	NM_181501.1:1875
IL5RA-mRNA	-1.12	0.447	-1.99	-0.239	0.462	0.252	0.847	0.0239	0.285	lm.nb	Cytokines	NM_000564.3:210
NOD1-mRNA	-0.399	0.161	-0.715	-0.0831	0.758	0.609	0.944	0.0249	0.296	lm.nb		NM_006092.1:3285
OAS3-mRNA	-1.43	0.578	-2.56	-0.296	0.371	0.169	0.815	0.0251	0.297	lm.nb	Cytokines, Pathogen Defense	NM_006187.2:4980
CD79B-mRNA	-0.922	0.375	-1.66	-0.186	0.528	0.317	0.879	0.0258	0.305	lm.nb	B-Cell Functions	NM_021602.2:24
IGF2R-mRNA	-0.575	0.235	-1.03	-0.115	0.671	0.488	0.924	0.0263	0.31	lm.nb		NM_000876.1:2605
TNFRSF1A-mRNA	-0.692	0.284	-1.25	-0.136	0.619	0.421	0.91	0.0267	0.314	lm.nb	Chemokines, TNF Superfamily	NM_001065.2:515
ICAM3-mRNA	-0.295	0.122	-0.534	-0.0565	0.815	0.691	0.962	0.0275	0.323	lm.nb	Adhesion, Regulation	NM_002162.3:1225
MAPK3-mRNA	-0.681	0.282	-1.23	-0.128	0.624	0.425	0.915	0.0282	0.33	lm.nb		NM_001040056.1:580
JAK3-mRNA	-0.764	0.318	-1.39	-0.14	0.589	0.382	0.907	0.0289	0.336	lm.nb	Cytokines, Regulation	NM_000215.2:1715
TRAF6-mRNA	-0.399	0.166	-0.725	-0.0731	0.758	0.605	0.951	0.0289	0.336	lm.nb		NM_145803.1:1839
ITGA2B-mRNA	-0.891	0.375	-1.63	-0.156	0.539	0.324	0.897	0.0303	0.351	lm.nb	Adhesion	NM_000419.3:740
THBD-mRNA	1.24	0.524	0.214	2.27	2.36	1.16	4.81	0.0308	0.355	lm.nb	Leukocyte Functions	NM_000361.2:1246
NOTCH1-mRNA	-0.652	0.276	-1.19	-0.111	0.636	0.438	0.926	0.0312	0.359	lm.nb	Regulation	NM_017617.3:735
FCER1A-mRNA	-0.787	0.335	-1.44	-0.131	0.58	0.368	0.913	0.0319	0.366	lm.nb		NM_002001.2:114
PLAUR-mRNA	-0.789	0.338	-1.45	-0.127	0.579	0.366	0.916	0.0328	0.375	lm.nb		NM_001005376.1:440
FPR2-mRNA	-0.894	0.385	-1.65	-0.14	0.538	0.319	0.908	0.0337	0.384	lm.nb		NM_001462.3:1200
CTSS-mRNA	-0.601	0.26	-1.11	-0.092	0.659	0.463	0.938	0.0342	0.389	lm.nb		NM_004079.3:685
ILF3-mRNA	-0.29	0.126	-0.536	-0.0437	0.818	0.689	0.97	0.0347	0.394	lm.nb	Chemokines	NM_001137673.1:730
IFIT2-mRNA	-1.43	0.634	-2.67	-0.188	0.371	0.157	0.878	0.0384	0.434	lm.nb	Chemokines	NM_001547.4:1995
IL4R-mRNA	-0.653	0.291	-1.22	-0.0828	0.636	0.428	0.944	0.0393	0.443	lm.nb	Cytokines, T-Cell Functions	NM_000418.2:705
SLC11A1-mRNA	-0.803	0.36	-1.51	-0.0982	0.573	0.352	0.934	0.0402	0.451	lm.nb	Macrophage Functions	NM_000578.2:1965
CCR5-mRNA	-0.628	0.283	-1.18	-0.0727	0.647	0.44	0.951	0.0415	0.465	lm.nb	Cytokines, T-Cell Functions	NM_000579.1:2730
IKBKG-mRNA	-0.463	0.209	-0.872	-0.0528	0.726	0.546	0.964	0.0418	0.467	lm.nb		NM_003639.2:470
TNFSF10-mRNA	-1.12	0.509	-2.12	-0.118	0.461	0.231	0.921	0.0435	0.484	lm.nb	Cell Cycle, Cytokines, Regulation, TNF Superfamily	NM_003810.2:115
TLR10-mRNA	-1.15	0.535	-2.2	-0.106	0.449	0.217	0.929	0.0465	0.516	lm.nb	TLR	NM_030956.2:2246
ELANE-mRNA	0.501	0.232	0.0451	0.956	1.41	1.03	1.94	0.0468	0.518	lm.nb	Regulation	NM_001972.2:195
PTGS2-mRNA	-0.816	0.38	-1.56	-0.0714	0.568	0.339	0.952	0.0474	0.523	lm.nb	Cytokines	NM_000963.1:495
LYN-mRNA	-0.486	0.228	-0.932	-0.0394	0.714	0.524	0.973	0.0488	0.537	lm.nb	Regulation	NM_002350.1:1285
LY86-mRNA	-0.837	0.394	-1.61	-0.0652	0.56	0.328	0.956	0.0494	0.543	lm.nb		NM_004271.3:255
HCK-mRNA	-0.644	0.306	-1.24	-0.0452	0.64	0.423	0.969	0.0512	0.56	lm.nb	Leukocyte Functions	NM_002110.2:260
PDGFC-mRNA	0.322	0.157	0.0143	0.629	1.25	1.01	1.55	0.057	0.622	lm.nb	Cell Functions	NM_016205.2:1632
ITGAE-mRNA	0.569	0.278	0.0232	1.11	1.48	1.02	2.17	0.0578	0.629	lm.nb	Adhesion	NM_002208.4:3405
LAIR2-mRNA	-0.732	0.36	-1.44	-0.0277	0.602	0.369	0.981	0.0585	0.635	lm.nb	Cell Functions	NM_002288.3:524
ICAM2-mRNA	-0.69	0.339	-1.35	-0.0249	0.62	0.391	0.983	0.059	0.638	lm.nb	Adhesion, Regulation	NM_000873.3:415
C3-mRNA	-0.669	0.331	-1.32	-0.0208	0.629	0.402	0.986	0.0601	0.647	lm.nb	Regulation	NM_000064.2:4396
ULBP2-mRNA	-0.608	0.301	-1.2	-0.0186	0.656	0.436	0.987	0.0602	0.647	lm.nb	Regulation	NM_025217.2:905
VEGFA-mRNA	-0.738	0.365	-1.45	-0.0222	0.599	0.365	0.985	0.0604	0.647	lm.nb	Cytokines, Leukocyte Functions	NM_001025366.1:1325
CD38-mRNA	-0.463	0.23	-0.914	-0.0115	0.726	0.531	0.992	0.0616	0.659	lm.nb	B-Cell Functions, Regulation, T-Cell Functions	NM_001775.2:460
ANXA1-mRNA	-0.538	0.271	-1.07	-0.00744	0.689	0.477	0.995	0.0643	0.685	lm.nb	Transporter Functions	NM_000700.1:515
IRF2-mRNA	-1.09	0.551	-2.17	-0.0101	0.47	0.222	0.993	0.0654	0.695	lm.nb	Chemokines, Regulation	NM_002199.3:1624
MERTK-mRNA	0.941	0.481	-0.00122	1.88	1.92	0.999	3.69	0.068	0.72	lm.nb	Transporter Functions	NM_006343.2:665
ICOSLG-mRNA	-0.548	0.28	-1.1	0.000903	0.684	0.468	1	0.0681	0.72	lm.nb	Cell Functions, Regulation	NM_015259.4:1190
TNFSF13-mRNA	-0.644	0.331	-1.29	0.00452	0.64	0.408	1	0.0694	0.732	lm.nb	Regulation, TNF Superfamily	NM_003808.3:810
IKBKE-mRNA	-0.614	0.318	-1.24	0.0089	0.654	0.424	1.01	0.0713	0.748	lm.nb		NM_014002.2:2470
HLA-G-mRNA	-0.572	0.296	-1.15	0.00835	0.672	0.45	1.01	0.0713	0.748	lm.nb	Regulation	NM_002127.4:1180
TOLLIP-mRNA	0.352	0.183	-0.00564	0.71	1.28	0.996	1.64	0.0716	0.749	lm.nb		NM_019009.2:1320
NFATC3-mRNA	0.466	0.247	-0.0168	0.95	1.38	0.988	1.93	0.0768	0.801	lm.nb	Regulation	NM_004555.2:2190
TRAF2-mRNA	0.229	0.121	-0.00867	0.467	1.17	0.994	1.38	0.0772	0.803	lm.nb		NM_021138.3:1325
AXL-mRNA	-0.481	0.255	-0.981	0.0189	0.716	0.507	1.01	0.0776	0.805	lm.nb		NM_021913.2:2190
IL1RL1-mRNA	0.768	0.412	-0.0394	1.58	1.7	0.973	2.98	0.0807	0.835	lm.nb		NM_016232.4:700
TFEB-mRNA	-0.771	0.414	-1.58	0.0402	0.586	0.334	1.03	0.0809	0.835	lm.nb		NM_007162.2:2026
ECSIT-mRNA	-0.434	0.234	-0.892	0.0234	0.74	0.539	1.02	0.0814	0.838	lm.nb		NM_001142464.2:1318
HAVCR2-mRNA	-0.533	0.289	-1.1	0.0325	0.691	0.467	1.02	0.0833	0.854	lm.nb	Cell Functions	NM_032782.3:955
CSF3-mRNA	-0.969	0.526	-2	0.0613	0.511	0.25	1.04	0.0839	0.858	lm.nb	Cell Functions	NM_000759.3:851
ATG7-mRNA	-0.498	0.271	-1.03	0.0328	0.708	0.49	1.02	0.0846	0.863	lm.nb	Transporter Functions	NM_001136031.2:810
TNFRSF10C-mRNA	-0.964	0.525	-1.99	0.0659	0.513	0.251	1.05	0.0852	0.868	lm.nb	TNF Superfamily	NM_003841.3:682
CTSG-mRNA	0.471	0.259	-0.0356	0.978	1.39	0.976	1.97	0.0872	0.885	lm.nb	Pathogen Defense, Regulation	NM_001911.2:160
FUT5-mRNA	-0.726	0.402	-1.51	0.0627	0.605	0.35	1.04	0.09	0.912	lm.nb	Cell Functions	NM_002034.2:1726
TIRAP-mRNA	0.453	0.253	-0.0431	0.949	1.37	0.971	1.93	0.0925	0.934	lm.nb		NM_148910.2:661
F2RL1-mRNA	-0.636	0.357	-1.34	0.0635	0.643	0.396	1.04	0.0937	0.943	lm.nb	Macrophage Functions, T-Cell Functions	NM_005242.3:940
EP300-mRNA	0.174	0.1	-0.0224	0.371	1.13	0.985	1.29	0.102	1	lm.nb		NM_001429.2:715
CD58-mRNA	-0.259	0.149	-0.551	0.0336	0.836	0.683	1.02	0.102	1	lm.nb		NM_001779.2:478
SPA17-mRNA	0.526	0.304	-0.0705	1.12	1.44	0.952	2.18	0.103	1	lm.nb	CT Antigen	NM_017425.3:175
CD36-mRNA	0.545	0.319	-0.0798	1.17	1.46	0.946	2.25	0.107	1	lm.nb	Transporter Functions	NM_001001548.2:705
IFNAR2-mRNA	0.293	0.171	-0.0429	0.629	1.23	0.971	1.55	0.107	1	lm.nb	Chemokines	NM_000874.3:631
BTK-mRNA	-0.45	0.264	-0.968	0.0685	0.732	0.511	1.05	0.108	1	lm.nb		NM_000061.1:570
FADD-mRNA	0.698	0.415	-0.115	1.51	1.62	0.923	2.85	0.112	1	lm.nb		NM_003824.2:1560
TXNIP-mRNA	-0.354	0.213	-0.771	0.0622	0.782	0.586	1.04	0.115	1	lm.nb		NM_006472.1:255
C5-mRNA	-0.602	0.362	-1.31	0.107	0.659	0.403	1.08	0.116	1	lm.nb	Complement	NM_001735.2:2592
LAMP1-mRNA	-0.114	0.0684	-0.248	0.0205	0.924	0.842	1.01	0.116	1	loglinear	Transporter Functions	NM_005561.3:2070
TRAF3-mRNA	-0.511	0.308	-1.11	0.0922	0.702	0.462	1.07	0.116	1	lm.nb		NM_145725.1:1795
TFE3-mRNA	-0.277	0.169	-0.609	0.0546	0.825	0.656	1.04	0.121	1	lm.nb		NM_006521.3:2935
ITGA6-mRNA	-0.372	0.229	-0.821	0.0771	0.773	0.566	1.05	0.124	1	lm.nb	Adhesion	NM_000210.1:3065
CTSH-mRNA	0.481	0.297	-0.102	1.06	1.4	0.932	2.09	0.125	1	lm.nb		NM_004390.3:344
CD4-mRNA	-0.705	0.436	-1.56	0.15	0.613	0.339	1.11	0.125	1	lm.nb		NM_000616.4:975
PSMB10-mRNA	-0.379	0.236	-0.841	0.0822	0.769	0.558	1.06	0.127	1	lm.nb		NM_002801.2:221
IL6R-mRNA	-0.543	0.339	-1.21	0.121	0.686	0.433	1.09	0.128	1	lm.nb	Cytokines	NM_000565.2:993
CARD9-mRNA	-0.547	0.343	-1.22	0.124	0.684	0.43	1.09	0.13	1	lm.nb		NM_052813.4:1525
CXCR1-mRNA	-0.815	0.511	-1.82	0.187	0.568	0.284	1.14	0.13	1	lm.nb	Chemokines, Regulation	NM_000634.2:1950
CXCL16-mRNA	-0.541	0.34	-1.21	0.125	0.687	0.433	1.09	0.131	1	lm.nb	Chemokines	NM_001100812.1:850
TLR1-mRNA	-0.408	0.259	-0.917	0.0996	0.753	0.53	1.07	0.135	1	lm.nb	Microglial Functions, TLR	NM_003263.3:545
CCL7-mRNA	1.03	0.657	-0.258	2.32	2.04	0.836	4.98	0.137	1	lm.nb	Chemokines	NM_006273.2:120
CASP10-mRNA	0.481	0.308	-0.122	1.08	1.4	0.919	2.12	0.137	1	lm.nb		NM_032977.3:20
SELPLG-mRNA	-0.83	0.533	-1.88	0.215	0.562	0.273	1.16	0.139	1	lm.nb		NM_001206609.1:326
PSMB7-mRNA	0.138	0.0891	-0.037	0.312	1.1	0.975	1.24	0.142	1	lm.nb	Antigen Processing	NM_002799.2:420
HLA-DQB1-mRNA	-1.89	1.22	-4.28	0.507	0.271	0.0515	1.42	0.142	1	loglinear	Antigen Processing	NM_002123.3:384
CFP-mRNA	-0.291	0.19	-0.664	0.0824	0.818	0.631	1.06	0.146	1	lm.nb		NM_002621.2:380
ATG12-mRNA	-0.209	0.138	-0.48	0.0608	0.865	0.717	1.04	0.148	1	lm.nb		NM_004707.2:25
LTBR-mRNA	-0.39	0.26	-0.901	0.12	0.763	0.536	1.09	0.153	1	lm.nb	Chemokines	NM_002342.1:1435
ATM-mRNA	-0.388	0.259	-0.896	0.12	0.764	0.537	1.09	0.154	1	lm.nb	Cell Cycle	NM_000051.3:30
IL13RA1-mRNA	-0.656	0.441	-1.52	0.209	0.635	0.349	1.16	0.157	1	lm.nb	Cytokines, T-Cell Functions	NM_001560.2:1230
TBK1-mRNA	-0.321	0.218	-0.748	0.106	0.801	0.596	1.08	0.16	1	lm.nb		NM_013254.2:1610
ATF1-mRNA	0.5	0.34	-0.166	1.17	1.41	0.891	2.25	0.161	1	lm.nb		NM_005171.2:710
CXCR6-mRNA	-0.479	0.326	-1.12	0.16	0.717	0.461	1.12	0.161	1	lm.nb	Chemokines	NM_006564.1:95
HLA-DQA1-mRNA	-2.48	1.7	-5.81	0.849	0.179	0.0179	1.8	0.164	1	loglinear	Antigen Processing	NM_002122.3:261
TICAM2-mRNA	0.49	0.339	-0.175	1.15	1.4	0.886	2.23	0.168	1	lm.nb		NM_021649.4:3234
EOMES-mRNA	-0.525	0.367	-1.25	0.194	0.695	0.422	1.14	0.172	1	lm.nb	T-Cell Functions	NM_005442.2:1670
BAGE-mRNA	-0.456	0.325	-1.09	0.18	0.729	0.469	1.13	0.179	1	lm.nb	CT Antigen	NM_001187.1:399
ITGAM-mRNA	-0.297	0.213	-0.715	0.12	0.814	0.609	1.09	0.182	1	lm.nb	Adhesion, Transporter Functions	NM_000632.3:515
CLEC7A-mRNA	-0.745	0.536	-1.8	0.306	0.597	0.288	1.24	0.184	1	lm.nb		NM_197954.2:55
SYK-mRNA	0.223	0.161	-0.0919	0.538	1.17	0.938	1.45	0.184	1	lm.nb	Macrophage Functions	NM_003177.3:1685
POU2F2-mRNA	-0.467	0.338	-1.13	0.194	0.723	0.457	1.14	0.185	1	lm.nb		NM_002698.2:908
LCN2-mRNA	-0.575	0.416	-1.39	0.24	0.671	0.382	1.18	0.186	1	lm.nb		NM_005564.3:325
LILRB2-mRNA	-0.343	0.25	-0.833	0.147	0.788	0.561	1.11	0.189	1	lm.nb	Regulation	NM_005874.1:595
MAVS-mRNA	0.19	0.139	-0.0832	0.463	1.14	0.944	1.38	0.192	1	lm.nb		NM_020746.3:3460
ATG10-mRNA	-0.413	0.307	-1.01	0.189	0.751	0.495	1.14	0.197	1	lm.nb	Transporter Functions	NM_001131028.1:985
MAP2K2-mRNA	-0.169	0.126	-0.417	0.0792	0.89	0.749	1.06	0.201	1	lm.nb		NM_030662.2:1325
CEBPB-mRNA	-0.524	0.395	-1.3	0.25	0.695	0.407	1.19	0.203	1	lm.nb		NM_005194.2:1420
NRP1-mRNA	0.39	0.296	-0.19	0.969	1.31	0.877	1.96	0.206	1	lm.nb	Cell Functions	NM_003873.5:370
IL18R1-mRNA	0.371	0.285	-0.188	0.93	1.29	0.878	1.91	0.212	1	lm.nb	NK Cell Functions, T-Cell Functions	NM_003855.2:2025
ALCAM-mRNA	0.214	0.165	-0.109	0.538	1.16	0.927	1.45	0.213	1	lm.nb	Adhesion	NM_001627.3:789
CASP8-mRNA	-0.271	0.209	-0.681	0.14	0.829	0.624	1.1	0.214	1	lm.nb		NM_001228.4:301
ATG5-mRNA	-0.129	0.1	-0.325	0.0676	0.915	0.798	1.05	0.217	1	lm.nb		NM_004849.2:1104
BMI1-mRNA	-0.159	0.125	-0.405	0.0862	0.896	0.755	1.06	0.222	1	lm.nb		NM_005180.5:1145
PTPRC-mRNA	-0.26	0.205	-0.662	0.142	0.835	0.632	1.1	0.222	1	lm.nb	B-Cell Functions, T-Cell Functions	NM_080921.3:258
RUNX1-mRNA	-0.318	0.258	-0.823	0.187	0.802	0.565	1.14	0.235	1	lm.nb	Regulation	NM_001754.4:635
CD84-mRNA	-0.19	0.154	-0.491	0.112	0.877	0.711	1.08	0.236	1	lm.nb		NM_001184879.1:28
CFB-mRNA	-0.659	0.545	-1.73	0.41	0.634	0.302	1.33	0.245	1	lm.nb		NM_001710.5:2029
PYCARD-mRNA	-0.385	0.327	-1.03	0.257	0.766	0.491	1.19	0.257	1	lm.nb		NM_013258.3:714
PRG2-mRNA	0.544	0.47	-0.377	1.46	1.46	0.77	2.76	0.264	1	lm.nb	Pathogen Defense	NM_002728.4:256
TNFSF13B-mRNA	-0.718	0.629	-1.95	0.514	0.608	0.259	1.43	0.27	1	lm.nb	Regulation, TNF Superfamily	NM_006573.4:1430
CD80-mRNA	-0.504	0.444	-1.37	0.366	0.705	0.386	1.29	0.273	1	lm.nb	B-Cell Functions, Macrophage Functions, Regulation, T-Cell Functions	NM_005191.3:1288
CDH1-mRNA	0.245	0.216	-0.178	0.667	1.18	0.884	1.59	0.273	1	lm.nb	Regulation	NM_004360.2:535
MAP4K2-mRNA	-0.216	0.191	-0.589	0.157	0.861	0.665	1.12	0.274	1	lm.nb		NM_004579.2:1610
MAP3K1-mRNA	-0.144	0.128	-0.395	0.106	0.905	0.761	1.08	0.275	1	lm.nb		NM_005921.1:2525
CXCL2-mRNA	-0.452	0.401	-1.24	0.335	0.731	0.424	1.26	0.277	1	lm.nb	Chemokines, Regulation	NM_002089.3:854
MAP2K1-mRNA	0.156	0.138	-0.116	0.427	1.11	0.923	1.34	0.277	1	lm.nb		NM_002755.2:970
TAB1-mRNA	-0.146	0.131	-0.403	0.111	0.904	0.757	1.08	0.282	1	lm.nb		NM_153497.2:614
CD14-mRNA	-0.568	0.514	-1.58	0.44	0.675	0.335	1.36	0.286	1	lm.nb		NM_000591.2:885
LTF-mRNA	0.268	0.245	-0.212	0.748	1.2	0.863	1.68	0.291	1	lm.nb		NM_002343.2:590
IL17RA-mRNA	0.294	0.269	-0.234	0.822	1.23	0.85	1.77	0.291	1	lm.nb	Cell Functions	NM_014339.6:482
MAPK14-mRNA	0.272	0.253	-0.223	0.768	1.21	0.857	1.7	0.297	1	lm.nb		NM_001315.1:450
COL3A1-mRNA	-0.469	0.436	-1.32	0.385	0.723	0.4	1.31	0.298	1	lm.nb	Regulation	NM_000090.3:180
IFNAR1-mRNA	-0.313	0.292	-0.885	0.259	0.805	0.542	1.2	0.299	1	lm.nb	Pathogen Defense	NM_000629.2:3123
SMAD2-mRNA	-0.27	0.253	-0.765	0.225	0.829	0.588	1.17	0.3	1	lm.nb	Cell Functions	NM_005901.5:1678
MSR1-mRNA	0.811	0.762	-0.681	2.3	1.76	0.624	4.94	0.302	1	lm.nb	Cell Functions	NM_002445.3:326
FCER1G-mRNA	-0.236	0.222	-0.672	0.2	0.849	0.628	1.15	0.305	1	lm.nb	Regulation	NM_004106.1:36
ITGA4-mRNA	-0.218	0.209	-0.628	0.191	0.86	0.647	1.14	0.312	1	lm.nb	Adhesion, Regulation	NM_000885.4:975
CCR2-mRNA	-0.682	0.658	-1.97	0.607	0.623	0.255	1.52	0.315	1	lm.nb	Cytokines	NM_001123041.2:743
CD55-mRNA	-0.286	0.28	-0.834	0.262	0.82	0.561	1.2	0.321	1	lm.nb		NM_000574.3:101
S100A12-mRNA	-0.277	0.273	-0.813	0.258	0.825	0.569	1.2	0.325	1	lm.nb		NM_005621.1:260
EGR1-mRNA	-0.522	0.517	-1.53	0.49	0.696	0.345	1.4	0.327	1	lm.nb	Senescence, T-Cell Functions	NM_001964.2:1505
CD33-mRNA	-0.21	0.215	-0.631	0.212	0.865	0.646	1.16	0.344	1	lm.nb		NM_001177608.1:730
MAP3K5-mRNA	-0.167	0.178	-0.516	0.181	0.89	0.7	1.13	0.36	1	lm.nb		NM_005923.3:1760
PIK3CG-mRNA	-0.14	0.152	-0.439	0.158	0.907	0.738	1.12	0.369	1	lm.nb		NM_002649.2:2125
LILRA5-mRNA	-0.334	0.364	-1.05	0.379	0.793	0.484	1.3	0.372	1	lm.nb		NM_181879.2:545
PDCD1-mRNA	-0.346	0.382	-1.09	0.402	0.787	0.468	1.32	0.378	1	lm.nb	Regulation	NM_005018.1:175
PECAM1-mRNA	-0.398	0.439	-1.26	0.463	0.759	0.418	1.38	0.379	1	lm.nb	Transporter Functions	NM_000442.3:1365
HLA-DRB4-mRNA	2.02	2.24	-2.37	6.4	4.04	0.193	84.6	0.381	1	loglinear	Antigen Processing	NM_021983.4:194
CD24-mRNA	-0.371	0.414	-1.18	0.439	0.773	0.441	1.36	0.383	1	lm.nb		NM_013230.2:95
NOD2-mRNA	-0.254	0.286	-0.816	0.307	0.838	0.568	1.24	0.388	1	lm.nb	Cytokines	NM_022162.1:4080
SERPINB2-mRNA	-0.397	0.45	-1.28	0.485	0.759	0.412	1.4	0.391	1	lm.nb	Senescence	NM_002575.1:305
MARCO-mRNA	-0.56	0.636	-1.81	0.687	0.678	0.286	1.61	0.392	1	lm.nb		NM_006770.3:1434
LIF-mRNA	-0.549	0.65	-1.82	0.724	0.683	0.283	1.65	0.41	1	lm.nb	Cell Functions	NM_002309.3:1240
S100A8-mRNA	-0.157	0.188	-0.525	0.211	0.897	0.695	1.16	0.416	1	lm.nb		NM_002964.3:115
TLR8-mRNA	-0.342	0.41	-1.15	0.462	0.789	0.452	1.38	0.416	1	lm.nb	TLR	NM_016610.2:2310
CEACAM1-mRNA	0.28	0.337	-0.38	0.94	1.21	0.768	1.92	0.418	1	lm.nb	Adhesion	NM_001712.3:2455
IL1R1-mRNA	-0.28	0.338	-0.943	0.382	0.823	0.52	1.3	0.419	1	lm.nb		NM_000877.2:4295
IL16-mRNA	0.231	0.282	-0.322	0.784	1.17	0.8	1.72	0.425	1	lm.nb	Interleukins	NM_004513.4:1262
MAP2K4-mRNA	-0.295	0.363	-1.01	0.417	0.815	0.498	1.33	0.429	1	lm.nb		NM_003010.2:2830
SPN-mRNA	-0.207	0.259	-0.714	0.301	0.867	0.61	1.23	0.437	1	lm.nb	Regulation	NM_003123.3:2345
CXCL1-mRNA	-0.249	0.313	-0.863	0.364	0.841	0.55	1.29	0.438	1	lm.nb	Chemokines, Regulation	NM_001511.1:742
IL3RA-mRNA	-0.232	0.297	-0.813	0.35	0.852	0.569	1.27	0.446	1	lm.nb	Cell Functions	NM_002183.2:745
CCND3-mRNA	0.193	0.254	-0.306	0.691	1.14	0.809	1.61	0.459	1	lm.nb	Cell Cycle	NM_001760.2:1215
IL1R2-mRNA	0.317	0.427	-0.52	1.15	1.25	0.697	2.23	0.468	1	lm.nb	Cytokines	NM_173343.1:113
CXCR4-mRNA	-0.169	0.228	-0.615	0.277	0.889	0.653	1.21	0.469	1	lm.nb	Cell Cycle, Cell Functions, Chemokines, Regulation	NM_003467.2:1335
LAMP2-mRNA	-0.0923	0.125	-0.337	0.153	0.938	0.791	1.11	0.471	1	lm.nb		NM_001122606.1:46
RAG1-mRNA	-0.343	0.481	-1.29	0.6	0.789	0.41	1.52	0.487	1	lm.nb	B-Cell Functions, T-Cell Functions	NM_000448.2:2300
CREB1-mRNA	0.163	0.229	-0.286	0.613	1.12	0.82	1.53	0.487	1	lm.nb		NM_004379.3:4855
VCAM1-mRNA	0.27	0.384	-0.482	1.02	1.21	0.716	2.03	0.491	1	lm.nb	Adhesion, Regulation	NM_001078.3:2535
MICB-mRNA	-0.105	0.151	-0.4	0.191	0.93	0.758	1.14	0.498	1	lm.nb	Regulation	NM_005931.3:1387
CAMP-mRNA	-0.209	0.303	-0.802	0.384	0.865	0.574	1.31	0.5	1	lm.nb		NM_004345.3:220
CD164-mRNA	-0.181	0.266	-0.703	0.341	0.882	0.614	1.27	0.507	1	lm.nb		NM_006016.4:2575
CKLF-mRNA	-0.352	0.532	-1.39	0.69	0.784	0.38	1.61	0.518	1	lm.nb	Chemokines	NM_181640.2:275
CXCL3-mRNA	0.222	0.339	-0.443	0.887	1.17	0.736	1.85	0.522	1	lm.nb	Chemokines, Regulation	NM_002090.2:540
IRAK1-mRNA	-0.144	0.227	-0.59	0.301	0.905	0.664	1.23	0.534	1	lm.nb		NM_001569.3:1995
FUT7-mRNA	-0.238	0.38	-0.984	0.508	0.848	0.506	1.42	0.541	1	lm.nb	Leukocyte Functions	NM_004479.3:1710
ENG-mRNA	0.172	0.276	-0.369	0.713	1.13	0.774	1.64	0.542	1	lm.nb		NM_001114753.1:1480
IL18RAP-mRNA	-0.195	0.321	-0.824	0.433	0.873	0.565	1.35	0.551	1	lm.nb	NK Cell Functions, T-Cell Functions	NM_003853.2:2412
CD63-mRNA	-0.149	0.264	-0.666	0.367	0.902	0.63	1.29	0.579	1	lm.nb		NM_001780.4:350
MIF-mRNA	0.0799	0.141	-0.197	0.357	1.06	0.872	1.28	0.579	1	lm.nb		NM_002415.1:319
TLR6-mRNA	-0.176	0.335	-0.833	0.48	0.885	0.562	1.39	0.605	1	lm.nb	TLR	NM_006068.2:2530
GAGE1-mRNA	-0.178	0.339	-0.841	0.486	0.884	0.558	1.4	0.607	1	lm.nb	CT Antigen	NM_001040663.2:1642
BID-mRNA	0.115	0.222	-0.321	0.55	1.08	0.801	1.46	0.613	1	lm.nb	Cell Cycle, Regulation	NM_001196.2:1875
CYFIP2-mRNA	-0.0822	0.159	-0.395	0.23	0.945	0.761	1.17	0.613	1	lm.nb		NM_001037332.2:4043
MUC1-mRNA	-0.148	0.29	-0.716	0.42	0.902	0.609	1.34	0.616	1	lm.nb		NM_001018017.1:725
CD59-mRNA	0.0967	0.2	-0.295	0.489	1.07	0.815	1.4	0.635	1	lm.nb		NM_000611.4:730
HRAS-mRNA	-0.152	0.32	-0.78	0.476	0.9	0.583	1.39	0.641	1	lm.nb	Senescence	NM_005343.2:396
PSMD7-mRNA	-0.0692	0.147	-0.358	0.22	0.953	0.78	1.16	0.645	1	lm.nb		NM_002811.3:580
CLEC5A-mRNA	0.109	0.234	-0.35	0.567	1.08	0.785	1.48	0.648	1	lm.nb		NM_013252.2:615
MAPK1-mRNA	0.0676	0.146	-0.218	0.353	1.05	0.86	1.28	0.649	1	lm.nb		NM_138957.2:430
C1QBP-mRNA	0.069	0.149	-0.223	0.361	1.05	0.857	1.28	0.649	1	lm.nb	Chemokines	NM_001212.3:745
CD180-mRNA	-0.287	0.642	-1.55	0.971	0.819	0.342	1.96	0.66	1	lm.nb		NM_005582.2:1036
F12-mRNA	0.135	0.301	-0.455	0.724	1.1	0.73	1.65	0.661	1	lm.nb		NM_000505.3:1862
LRP1-mRNA	-0.218	0.494	-1.19	0.749	0.86	0.44	1.68	0.665	1	lm.nb		NM_002332.2:4240
CHIT1-mRNA	0.183	0.425	-0.649	1.02	1.14	0.638	2.02	0.672	1	lm.nb	Cell Functions	NM_003465.2:410
SMAD3-mRNA	0.0853	0.202	-0.31	0.481	1.06	0.807	1.4	0.678	1	lm.nb	Regulation	NM_005902.3:4220
LILRB1-mRNA	-0.194	0.474	-1.12	0.735	0.874	0.459	1.66	0.687	1	lm.nb	NK Cell Functions, Regulation, T-Cell Functions	NM_001081637.1:2332
ITCH-mRNA	-0.0424	0.106	-0.251	0.166	0.971	0.84	1.12	0.696	1	lm.nb		NM_001257138.1:438
CD86-mRNA	0.234	0.599	-0.939	1.41	1.18	0.521	2.65	0.701	1	lm.nb	B-Cell Functions, Macrophage Functions, Regulation, T-Cell Functions	NM_175862.3:1265
BST1-mRNA	-0.063	0.176	-0.407	0.281	0.957	0.754	1.22	0.724	1	lm.nb		NM_004334.2:710
PTGDR2-mRNA	-0.261	0.735	-1.7	1.18	0.835	0.308	2.27	0.728	1	lm.nb	Cell Functions	NM_004778.1:1835
ELK1-mRNA	0.219	0.637	-1.03	1.47	1.16	0.49	2.77	0.735	1	lm.nb		NM_005229.3:2350
YTHDF2-mRNA	-0.048	0.144	-0.33	0.234	0.967	0.795	1.18	0.743	1	lm.nb		NM_001172828.1:275
TFRC-mRNA	-0.0912	0.28	-0.64	0.458	0.939	0.642	1.37	0.749	1	lm.nb		NM_003234.1:1220
ARG1-mRNA	0.0981	0.312	-0.514	0.711	1.07	0.7	1.64	0.758	1	lm.nb		NM_000045.2:505
PVR-mRNA	-0.068	0.227	-0.512	0.376	0.954	0.701	1.3	0.768	1	lm.nb	Regulation	NM_006505.3:604
MR1-mRNA	0.0779	0.262	-0.436	0.592	1.06	0.739	1.51	0.77	1	lm.nb	Antigen Processing	NM_001531.2:7695
DDX43-mRNA	0.137	0.479	-0.803	1.08	1.1	0.573	2.11	0.779	1	lm.nb	CT Antigen	NM_018665.2:1255
MEF2C-mRNA	-0.0988	0.354	-0.793	0.595	0.934	0.577	1.51	0.784	1	lm.nb		NM_002397.3:2445
LGALS3-mRNA	0.0429	0.16	-0.27	0.356	1.03	0.829	1.28	0.792	1	lm.nb		NM_001177388.1:495
FOS-mRNA	0.115	0.454	-0.775	1.01	1.08	0.584	2.01	0.803	1	lm.nb		NM_005252.2:1475
INPP5D-mRNA	-0.0426	0.168	-0.372	0.286	0.971	0.773	1.22	0.803	1	lm.nb	Regulation	NM_005541.3:4075
CYBB-mRNA	0.0443	0.185	-0.318	0.407	1.03	0.802	1.33	0.814	1	lm.nb		NM_000397.3:2686
CD1D-mRNA	-0.122	0.546	-1.19	0.947	0.919	0.438	1.93	0.826	1	lm.nb	B-Cell Functions, Cell Functions, T-Cell Functions	NM_001766.3:1428
PIK3CD-mRNA	-0.0364	0.169	-0.368	0.296	0.975	0.775	1.23	0.833	1	lm.nb		NM_005026.3:2978
TARP-mRNA	-0.037	0.232	-0.491	0.417	0.975	0.712	1.34	0.875	1	lm.nb	Cell Functions	NM_001003799.1:560
CXCL6-mRNA	0.0322	0.225	-0.409	0.473	1.02	0.753	1.39	0.888	1	lm.nb	Chemokines, Regulation	NM_002993.3:539
RPS6-mRNA	0.0278	0.203	-0.371	0.426	1.02	0.773	1.34	0.893	1	lm.nb	Cell Functions	NM_001010.2:171
CD9-mRNA	0.0322	0.263	-0.484	0.548	1.02	0.715	1.46	0.904	1	lm.nb		NM_001769.2:405
ATG16L1-mRNA	-0.0107	0.115	-0.235	0.214	0.993	0.85	1.16	0.927	1	lm.nb	Transporter Functions	NM_198890.2:1975
IRAK4-mRNA	-0.0205	0.232	-0.476	0.435	0.986	0.719	1.35	0.931	1	lm.nb		NM_016123.1:2175
IL18-mRNA	0.0258	0.326	-0.612	0.664	1.02	0.654	1.58	0.938	1	lm.nb	Interleukins, NK Cell Functions, T-Cell Functions	NM_001562.2:48
C3AR1-mRNA	0.012	0.171	-0.323	0.347	1.01	0.8	1.27	0.945	1	lm.nb	Regulation	NM_004054.2:415
TP53-mRNA	0.023	0.362	-0.687	0.733	1.02	0.621	1.66	0.95	1	lm.nb	T-Cell Functions	NM_000546.2:1330
TPSAB1-mRNA	-0.0247	0.469	-0.945	0.895	0.983	0.52	1.86	0.959	1	lm.nb	Cell Functions	NM_003294.3:579
CD46-mRNA	-0.00642	0.134	-0.269	0.256	0.996	0.83	1.19	0.962	1	lm.nb		NM_172350.1:365
IFNGR1-mRNA	-0.00726	0.179	-0.359	0.344	0.995	0.78	1.27	0.968	1	lm.nb	Cell Functions	NM_000416.1:1140
IFI27-mRNA	0.0457	1.21	-2.32	2.41	1.03	0.2	5.33	0.97	1	loglinear	Chemokines	NM_005532.3:390
CD163-mRNA	-0.0224	0.612	-1.22	1.18	0.985	0.429	2.26	0.971	1	lm.nb	Transporter Functions	NM_004244.4:1630
MICA-mRNA	-0.00714	0.199	-0.398	0.383	0.995	0.759	1.3	0.972	1	lm.nb	Regulation	NM_000247.1:550
LCP1-mRNA	-0.00294	0.136	-0.269	0.264	0.998	0.83	1.2	0.983	1	lm.nb	Leukocyte Functions, Macrophage Functions, T-Cell Functions	NM_002298.4:3195
JAK2-mRNA	-0.00104	0.142	-0.28	0.278	0.999	0.824	1.21	0.994	1	lm.nb	Cytokines, Regulation	NM_004972.2:455
CCL2-mRNA	0.00183	0.528	-1.03	1.04	1	0.489	2.05	0.997	1	lm.nb	Chemokines	NM_002982.3:123
